# Supplementary material for: Identification of two QTLs, BPH41 and BPH42, and their respective gene candidates for brown planthopper resistance in rice
Source: Sci Rep. 2022 Nov 2;12:18538. doi: 10.1038/s41598-022-21973-z (PMC9630283; doi:10.1038/s41598-022-21973-z)
Supplement: Supplementary file 1 — Supplementary Information 1. [file 41598_2022_21973_MOESM1_ESM.xlsx]

## Sheet: F2 Genotypes
Chr		1	1	1	1	1	1	1	1	1	1	1	1	1	1	1	1	1	1	1	1	1	1	1	2	2	2	2	2	2	2	2	2	2	2	2	3	3	3	3	3	3	3	3	3	4	4	4	4
Physical Distance (Mbp)		0.69	2.28	2.52	2.7	5.6	5.64	6.64	8.85	9.4	11.55	15.3	21.81	22.94	23.22	24.86	34.24	35.21	39.34	39.6	40.1	40.35	40.82	43.26	0.2	2.77	3.14	3.84	17.1	17.7	21.61	26.17	26.25	26.25	30.19	36.61	0.43	2.14	6.14	16.55	17.46	31.99	31.99	32.34	33.77	0.76	1.3	1.32	1.41
Genetic Position (cM)		0	8.65179	10.8343	10.8344	33.6175	33.8342	37.583	55.2486	57.0014	70.0938	77.8067	86.2589	90.4625	91.5643	103.327	138.344	139.442	153.002	154.385	159.506	161.248	163.21	194.768	0	14.1737	14.8227	20.1811	78.1472	78.5796	95.9552	124.169	124.818	124.818	136.682	172.567	0	10.4494	36.7946	101.927	105.244	145.302	145.302	147.3	156.677	0	0.22	0.22	0.65
SUBJECT_ID	Average Phenotype	SWRm_00002	SWRm_00007	SWRm_00008	SWRm_00009	SWRm_00018	SWRm_00918	SWRm_00021	SWRm_00026	SWRm_00027	SWRm_00030	SWRm_00039	SWRm_00050	SWRm_00052	SWRm_00053	SWRm_00058	SWRm_00079	SWRm_00082	SWRm_01244	SWRm_00093	SWRm_00094	SWRm_00095	SWRm_00097	SWRm_00103	SWRm_00106	SWRm_00114	SWRm_00115	SWRm_00117	SWRm_00144	SWRm_00145	SWRm_00153	SWRm_00164	SWRm_01135	SWRm_01136	SWRm_00172	SWRm_00183	SWRm_00189	SWRm_00194	SWRm_00206	SWRm_00235	SWRm_00237	SWRm_01240	SWRm_01241	SWRm_00259	SWRm_00261	SWRm_00279	SWRm_01636	SWRm_00280	SWRm_01502
SWR66	9	A	A	A	A	A	A	A	A	A	A	A	A	A	A	A	A	A	A	A	A	A	A	A	A	A	A	A	A	A	A	A	A	A	A	A	A	A	A	A	A	A	A	A	A	A	A	A	A
SWD10	1	B	B	B	B	B	B	B	B	B	B	B	B	B	B	B	B	B	B	B	B	B	B	B	B	B	B	B	B	B	B	B	B	B	B	B	B	B	B	B	B	B	B	B	B	B	B	B	B
(SWR66/SWD10)-12-1	8.52	H	H	H	H	H	H	H	B	B	B	B	B	B	B	B	H	H	H	H	H	H	H	A	H	H	H	B	B	B	H	H	H	H	H	A	H	B	B	B	B	B	B	B	H	H	H	H	-
(SWR66/SWD10)-12-3	8.36	H	H	H	H	A	A	A	H	H	H	H	A	A	A	A	H	H	B	B	B	B	B	A	H	A	A	A	H	H	H	B	B	B	H	H	B	H	H	B	B	A	A	A	A	A	A	A	A
(SWR66/SWD10)-12-4	7.4	B	B	B	B	B	B	B	H	A	A	A	A	A	A	A	A	H	B	B	B	B	B	B	H	A	A	A	B	B	B	A	A	A	B	B	A	A	H	A	A	H	H	H	H	A	A	A	-
(SWR66/SWD10)-12-5	7.88	A	A	A	A	A	A	A	H	H	H	H	A	A	A	A	H	H	B	B	B	B	B	B	H	B	B	H	A	A	H	H	H	H	B	B	H	H	H	B	B	H	H	H	H	H	H	H	H
(SWR66/SWD10)-12-7	5.34667	H	B	B	B	H	H	H	H	H	H	H	H	H	H	A	H	H	H	H	H	H	H	A	H	H	H	H	A	A	H	H	H	H	H	H	A	A	H	B	B	H	H	H	H	H	H	H	H
(SWR66/SWD10)-12-8	5.8	B	H	H	H	H	H	H	H	H	H	H	H	H	H	H	H	H	H	H	H	H	H	H	H	H	H	H	H	H	H	H	H	H	H	H	B	H	A	A	A	H	H	H	H	H	H	H	H
(SWR66/SWD10)-12-9	6.6	H	H	H	H	H	H	H	H	H	H	B	B	B	B	B	H	H	H	B	B	B	B	H	A	A	A	A	B	B	H	H	H	H	H	H	A	A	H	B	B	B	B	B	B	A	-	A	A
(SWR66/SWD10)-12-10	5.16	A	A	A	A	A	A	A	H	H	A	A	A	A	A	A	B	B	B	B	B	B	B	B	A	A	A	A	A	A	A	A	A	A	A	A	H	A	A	B	B	B	B	B	H	H	H	H	H
(SWR66/SWD10)-12-11	8.2	A	B	B	B	B	B	B	B	B	B	B	B	B	B	B	H	H	H	H	H	H	H	H	B	B	B	B	A	A	A	H	H	H	A	A	B	B	B	H	H	H	H	H	H	A	A	A	A
(SWR66/SWD10)-12-12	6.61333	A	A	A	A	A	A	A	A	H	-	H	H	H	H	A	H	H	H	H	H	H	H	H	H	H	-	H	H	H	H	A	A	A	A	H	B	B	B	H	A	H	H	H	H	H	H	H	H
(SWR66/SWD10)-12-15	6.12	A	A	A	A	H	H	H	H	H	B	B	B	B	B	B	B	B	B	B	B	B	B	H	H	H	H	H	B	B	B	H	H	H	H	H	H	B	B	B	B	H	H	H	H	H	H	H	H
(SWR66/SWD10)-12-16	6.6	B	B	B	B	H	H	H	A	A	A	A	A	A	A	A	A	A	H	H	H	H	H	H	B	H	H	H	A	A	H	B	B	B	B	H	B	B	B	A	A	H	H	H	H	B	B	B	B
(SWR66/SWD10)-12-20	5	H	H	H	H	H	H	H	H	A	A	A	B	B	B	B	B	B	B	B	B	B	B	H	H	H	H	H	A	A	A	A	A	A	A	H	A	A	H	H	H	H	H	H	H	H	H	H	H
(SWR66/SWD10)-12-21	5.96	H	A	A	A	A	A	A	A	A	A	A	A	A	A	A	H	H	B	B	B	B	B	B	H	H	H	H	H	H	H	H	H	H	H	A	B	B	B	B	B	H	H	H	H	H	H	H	H
(SWR66/SWD10)-12-24	5.64	B	B	B	B	B	B	B	B	B	B	B	B	B	B	B	B	B	B	B	B	B	B	B	H	A	A	A	A	A	A	H	H	H	H	A	A	A	H	H	H	H	H	H	H	H	H	H	H
(SWR66/SWD10)-12-26	6.97333	B	B	B	B	B	B	B	B	B	B	B	B	H	H	H	H	H	B	B	B	B	B	H	A	A	A	A	H	H	H	H	H	H	H	H	B	B	B	H	H	B	B	B	B	A	A	A	A
(SWR66/SWD10)-12-27	4.68	H	B	B	B	H	H	H	H	H	H	H	H	H	H	H	H	H	H	H	H	H	H	A	H	H	H	A	H	H	H	H	H	H	A	A	H	H	H	H	H	H	H	H	H	H	H	H	H
(SWR66/SWD10)-12-28	5.29333	A	H	H	H	H	H	H	A	A	A	A	A	A	A	H	A	A	H	H	H	H	H	H	H	H	H	H	B	B	B	H	H	H	H	H	H	H	H	H	A	A	A	H	H	A	A	A	A
(SWR66/SWD10)-12-29	6.84	A	A	A	A	H	H	H	H	H	H	A	A	A	A	H	B	B	B	B	B	B	B	B	B	B	B	B	B	B	B	B	B	B	B	B	H	H	H	H	H	H	H	H	H	H	H	H	H
(SWR66/SWD10)-12-30	4.28	H	H	H	H	H	H	H	H	H	A	A	A	A	A	A	H	H	H	H	H	H	H	H	H	H	H	H	H	H	H	B	B	B	B	A	H	H	H	A	A	A	A	H	H	B	B	B	B
(SWR66/SWD10)-12-31	3.64	H	H	H	H	H	H	H	A	A	A	H	H	H	H	H	B	B	B	B	B	B	B	B	B	H	H	A	A	A	A	A	A	A	A	A	H	H	H	H	H	H	H	H	A	B	B	B	B
(SWR66/SWD10)-12-33	5.96	H	H	H	H	B	B	B	B	B	B	B	B	H	H	H	A	A	H	H	H	H	H	H	A	A	A	H	H	H	H	A	A	A	A	A	H	H	H	A	A	H	H	H	H	H	H	H	H
(SWR66/SWD10)-12-34	6.84	B	B	B	B	H	H	H	H	H	B	B	B	H	H	H	H	H	H	H	H	H	H	H	H	H	H	H	H	H	B	B	B	B	H	H	A	A	H	H	H	B	B	B	B	A	A	A	A
(SWR66/SWD10)-12-35	5.56	B	B	B	B	H	H	H	H	H	H	H	H	H	H	H	B	B	B	B	B	B	B	B	A	A	A	A	B	B	B	B	B	B	B	B	H	B	B	A	A	H	H	H	H	H	H	H	H
(SWR66/SWD10)-12-38	7.32	B	B	B	B	B	B	B	B	B	H	A	A	A	A	A	A	A	H	H	H	H	H	H	B	H	H	H	H	H	H	A	A	A	A	B	H	H	H	A	A	H	H	H	H	A	A	A	A
(SWR66/SWD10)-12-39	3.24	B	B	B	B	B	B	B	H	H	H	H	H	H	H	H	A	H	H	H	H	H	H	H	B	A	A	A	H	H	H	B	B	B	B	B	A	A	H	H	H	B	B	B	B	B	B	B	B
(SWR66/SWD10)-12-40	3.48	H	H	H	H	H	H	H	H	H	H	H	H	H	H	H	B	B	B	B	B	B	B	A	B	H	H	H	H	H	H	A	A	A	A	A	A	A	A	A	A	H	H	H	B	H	H	H	H
(SWR66/SWD10)-12-41	3.8	H	A	A	A	A	A	A	H	H	H	H	H	H	H	H	B	B	B	B	H	H	H	H	H	B	B	B	B	B	H	A	A	A	A	H	H	H	H	H	H	H	H	H	H	H	H	H	H
(SWR66/SWD10)-12-42	4.46667	H	H	H	H	H	H	H	H	H	H	H	H	H	H	H	H	H	H	H	H	H	H	H	B	B	B	B	H	H	H	B	B	B	B	B	H	H	A	H	H	B	B	B	B	B	B	B	B
(SWR66/SWD10)-12-43	4.14667	A	A	A	A	A	A	A	A	A	A	A	H	H	H	H	H	H	H	H	H	H	H	H	A	A	A	A	B	B	H	H	H	H	H	A	H	B	B	H	H	B	B	B	B	H	H	H	H
(SWR66/SWD10)-12-44	4.46667	H	H	H	H	H	H	H	H	H	H	H	H	H	H	H	A	A	H	H	H	H	H	B	B	H	H	H	H	H	H	H	H	H	A	A	H	A	A	A	A	H	H	H	H	H	H	H	A
(SWR66/SWD10)-12-46	5.4	B	H	H	H	H	H	H	B	B	B	H	H	H	H	H	H	H	H	H	H	H	H	H	H	H	H	H	B	B	B	H	H	H	H	H	B	B	B	H	H	H	H	H	H	A	A	A	A
(SWR66/SWD10)-12-47	7.72	H	H	H	H	A	A	A	A	A	A	A	A	A	A	A	H	H	H	H	H	H	H	H	H	H	H	H	H	H	H	H	H	H	H	H	H	H	H	A	A	H	H	H	B	A	A	A	A
(SWR66/SWD10)-12-49	6.92	H	H	H	H	H	H	H	H	H	A	A	H	H	H	B	B	B	B	B	B	B	B	H	B	H	H	H	B	B	H	H	H	H	B	H	H	H	H	B	H	B	B	H	H	H	H	H	H
(SWR66/SWD10)-12-51	5.82667	H	H	H	H	H	H	H	H	H	H	A	H	H	H	H	H	H	A	A	A	A	H	H	B	B	B	B	H	H	H	H	H	H	H	B	H	H	A	H	H	B	B	B	B	H	H	H	H
(SWR66/SWD10)-12-52	7.82667	B	B	B	B	H	H	H	B	B	B	B	B	B	B	B	H	H	H	H	H	H	H	H	H	H	H	H	H	H	A	A	A	A	A	A	H	H	H	A	A	A	A	A	B	A	A	A	A
(SWR66/SWD10)-12-53	6.89333	A	A	A	A	H	H	H	B	B	H	H	H	H	H	H	B	B	B	B	B	B	B	B	A	A	A	A	A	A	A	A	A	A	A	H	H	H	H	H	H	H	H	H	H	H	H	H	H
(SWR66/SWD10)-12-54	6.54667	A	A	A	A	H	H	H	H	H	B	B	B	B	B	-	H	H	H	H	H	H	H	H	A	A	A	A	H	H	H	A	A	A	A	H	A	A	H	H	H	H	H	H	H	A	A	A	A
(SWR66/SWD10)-12-55	7.18667	H	H	H	H	H	H	H	B	B	H	H	H	H	H	H	B	B	B	B	B	B	B	H	B	H	H	H	B	B	B	H	H	H	H	A	B	B	A	A	A	H	H	H	H	H	H	H	H
(SWR66/SWD10)-12-56	7.88	H	H	H	H	H	H	H	H	H	H	H	H	H	H	H	B	B	H	H	H	H	H	A	H	H	H	H	H	H	B	B	B	B	B	B	H	B	B	H	-	A	A	A	A	A	A	A	A
(SWR66/SWD10)-12-58	8.57333	A	A	A	A	H	H	A	A	A	A	A	A	A	A	A	A	A	A	A	A	A	A	H	B	B	B	B	H	H	H	A	A	A	A	H	B	B	H	H	H	H	H	H	H	H	H	H	H
(SWR66/SWD10)-12-59	8.62667	B	B	B	B	B	B	B	B	B	B	B	B	B	B	H	B	B	B	B	B	B	B	B	B	B	B	B	H	H	A	H	H	H	H	H	B	H	H	H	H	B	B	B	B	-	H	H	H
(SWR66/SWD10)-12-60	8.73333	H	H	H	H	H	H	H	H	H	H	H	H	H	H	H	H	H	H	H	H	H	H	B	H	H	H	H	A	A	A	H	H	H	H	A	B	B	B	B	B	H	H	H	H	H	H	H	H
(SWR66/SWD10)-12-62	6.65333	A	A	A	A	A	A	H	H	H	A	A	H	H	H	B	B	B	B	B	B	H	H	H	A	H	H	H	A	A	A	A	A	A	A	H	H	B	H	H	H	H	H	H	H	H	H	H	H
(SWR66/SWD10)-12-64	7.64	A	A	A	A	A	A	A	A	A	A	A	H	H	H	H	H	H	-	B	B	B	B	A	B	H	H	H	A	A	-	H	H	H	H	H	H	H	H	A	A	A	A	A	A	H	H	H	H
(SWR66/SWD10)-12-65	8.30667	B	B	B	B	B	B	B	B	B	B	B	B	H	H	H	A	A	-	A	A	A	A	A	B	B	B	B	B	B	A	A	A	A	A	A	H	A	H	H	H	-	B	-	H	H	H	H	H
(SWR66/SWD10)-12-67	7.29333	B	B	B	B	B	B	H	H	H	A	A	A	A	A	H	H	H	H	H	B	B	B	B	H	H	H	H	B	B	B	B	B	B	B	H	A	A	A	A	A	A	A	A	A	A	A	A	A
(SWR66/SWD10)-12-68	6.89333	A	H	H	H	H	H	H	H	H	H	H	H	H	H	B	B	B	B	B	B	B	B	H	H	H	H	H	B	B	B	B	B	B	H	H	B	B	B	H	H	H	H	H	H	H	H	H	H
(SWR66/SWD10)-12-69	5.74667	A	H	H	H	H	H	H	H	H	H	H	H	H	H	H	H	H	H	H	H	H	H	B	A	A	A	H	B	B	B	H	-	H	A	A	H	H	A	H	H	H	H	H	H	H	H	H	H
(SWR66/SWD10)-12-70	5.26667	B	B	B	B	H	H	H	H	H	H	H	H	H	H	H	H	H	H	H	H	H	H	A	H	H	H	H	A	A	A	A	A	A	A	H	H	H	A	H	H	H	H	H	H	H	H	H	H
(SWR66/SWD10)-12-71	5.26667	B	B	H	H	H	H	H	H	H	H	H	H	H	H	H	H	H	H	H	H	H	H	A	B	B	B	B	B	B	A	A	A	A	A	H	B	B	B	H	H	A	A	A	H	A	A	A	A
(SWR66/SWD10)-12-73	5.96	A	H	B	B	B	B	B	B	B	B	B	B	B	B	B	H	H	H	H	H	H	H	B	H	B	B	B	H	H	A	A	A	A	H	H	H	H	H	H	H	H	H	H	A	H	H	H	H
(SWR66/SWD10)-12-74	7.02667	B	B	B	B	H	H	H	A	A	A	A	A	A	A	A	A	A	H	H	H	H	H	H	B	B	B	B	A	A	A	A	A	A	A	A	H	H	A	B	B	B	B	B	B	A	A	A	A
(SWR66/SWD10)-12-76	6.17333	H	H	H	H	H	H	B	B	B	H	H	H	H	H	H	H	H	H	H	H	H	H	H	B	H	H	H	H	H	B	B	B	B	B	B	H	H	H	H	H	H	H	H	H	A	A	A	A
(SWR66/SWD10)-12-78	3.29333	H	-	H	H	A	A	A	A	A	A	A	A	A	A	H	A	A	A	A	H	H	H	H	A	A	A	A	H	H	H	H	H	H	H	B	A	H	H	A	A	B	B	B	B	B	B	B	B
(SWR66/SWD10)-12-84	5.21333	A	A	A	A	A	A	A	A	A	A	A	A	A	A	A	H	H	H	H	H	H	H	H	A	H	H	H	H	H	H	H	H	H	H	A	A	A	B	B	B	B	B	B	B	H	H	H	H
(SWR66/SWD10)-12-86	6.33333	H	H	H	H	B	B	B	B	B	B	B	B	H	H	H	H	H	H	H	H	H	H	H	B	B	B	B	H	H	H	H	H	H	H	A	B	B	B	H	H	H	H	H	A	A	A	A	A
(SWR66/SWD10)-12-88	6.17333	A	A	A	A	H	H	H	H	H	H	H	H	H	H	H	A	A	H	H	H	H	H	B	H	B	B	B	B	B	B	H	H	H	H	H	H	H	H	A	A	A	A	A	A	H	H	H	H
(SWR66/SWD10)-12-89	6.17333	H	H	H	H	H	H	H	H	H	H	H	H	H	H	H	B	B	H	H	H	H	H	H	-	A	A	A	B	B	H	H	H	H	H	H	H	H	B	B	B	A	A	A	A	H	H	H	H
(SWR66/SWD10)-12-91	5.48	H	A	A	A	H	H	H	H	H	H	H	H	H	H	H	A	A	A	A	A	A	A	H	H	H	H	H	H	H	A	A	A	A	A	H	B	H	H	H	H	H	H	H	H	H	H	H	H
(SWR66/SWD10)-12-92	6.44	H	H	H	H	H	H	H	A	A	A	A	A	A	H	H	H	H	H	H	H	H	H	H	H	H	H	H	H	H	H	A	A	A	A	B	H	B	B	B	B	H	H	H	A	A	A	A	A
(SWR66/SWD10)-12-94	5.53333	H	H	H	H	B	B	B	B	B	B	B	H	H	H	H	H	-	-	B	B	B	B	H	H	H	H	H	H	H	H	A	A	A	A	A	H	H	A	A	A	A	A	A	H	H	H	H	H
(SWR66/SWD10)-12-95	5.64	A	A	A	A	H	H	H	B	B	B	B	B	B	B	B	B	B	B	H	H	H	H	H	A	A	A	H	H	H	B	B	B	B	B	B	H	H	A	H	H	A	A	A	A	H	H	H	H
(SWR66/SWD10)-12-96	6.49333	A	A	A	A	A	A	A	H	H	H	H	H	H	H	B	B	B	-	H	H	H	H	H	A	A	A	A	H	H	H	H	H	H	H	B	A	A	A	B	B	H	H	H	H	H	H	H	H
(SWR66/SWD10)-12-97	4.12	H	H	H	H	H	H	H	B	B	B	B	B	B	B	B	H	H	-	H	H	H	H	H	H	H	H	H	H	B	B	B	B	B	B	H	A	H	A	A	A	A	A	A	H	A	A	A	A
(SWR66/SWD10)-12-98	7.42667	H	H	H	H	H	H	H	B	B	B	B	B	B	B	B	H	H	-	H	H	H	H	H	H	H	H	H	H	B	B	B	B	B	B	H	A	H	A	A	A	A	A	A	H	A	A	A	A
(SWR66/SWD10)-12-100	4.33333	A	A	H	H	H	H	H	H	H	H	A	A	H	H	B	H	H	H	H	H	H	H	A	A	H	H	H	H	H	H	A	A	A	H	H	A	A	A	H	H	B	B	B	B	A	H	H	H
(SWR66/SWD10)-12-102	6.01333	H	H	H	H	H	H	H	B	B	B	B	B	B	B	B	B	B	H	H	H	H	H	A	B	B	B	B	H	H	H	A	A	A	H	B	H	H	B	A	A	H	H	H	H	A	A	A	A
(SWR66/SWD10)-12-103	3.64	B	B	B	B	B	B	B	H	H	H	H	H	H	H	H	A	A	A	A	A	A	A	H	A	A	A	A	A	A	A	A	A	A	H	H	H	H	A	B	B	H	H	H	H	H	H	H	H
(SWR66/SWD10)-12-105	6.09333	B	B	B	B	B	B	B	B	B	B	B	B	B	B	H	A	A	A	A	H	H	H	B	H	H	H	H	B	B	B	B	B	B	H	H	A	A	A	H	H	H	H	H	H	H	H	H	H
(SWR66/SWD10)-12-107	3.42667	H	H	H	H	H	H	H	B	B	B	B	B	B	B	B	H	H	H	H	H	H	H	A	H	H	H	H	B	B	H	B	B	B	B	B	H	A	A	H	H	A	A	A	A	H	H	H	H
(SWR66/SWD10)-12-108	4.12	A	A	A	A	H	H	H	H	H	H	H	H	H	H	H	H	H	A	A	A	A	A	H	H	A	A	A	H	H	H	H	H	H	H	H	A	A	H	H	A	A	A	A	H	A	A	A	A
(SWR66/SWD10)-12-110	4.76	A	A	A	A	A	H	H	H	H	H	H	H	H	H	H	H	H	B	B	H	H	H	H	B	B	B	B	B	B	B	B	B	B	B	H	B	B	B	B	B	B	B	B	B	H	H	H	H
(SWR66/SWD10)-12-112	4.62667	H	H	H	H	A	A	A	A	A	A	H	H	H	H	A	A	A	A	A	A	A	A	A	A	A	A	A	A	A	A	H	H	H	H	B	A	H	B	A	A	H	H	H	H	A	A	A	A
(SWR66/SWD10)-12-116	3.61333	B	B	B	B	H	H	H	H	H	H	A	A	A	A	H	H	H	H	H	B	B	B	B	A	A	A	H	H	H	A	A	H	H	A	A	B	B	H	A	A	H	H	H	H	H	H	H	H
(SWR66/SWD10)-12-117	6.73333	H	A	A	A	A	A	A	B	B	B	H	A	A	A	A	H	H	A	A	A	H	H	H	H	H	H	H	B	B	B	A	A	A	A	H	B	B	B	H	H	B	B	B	B	H	H	H	H
(SWR66/SWD10)-12-118	4.38667	A	A	A	A	B	B	B	H	H	H	H	H	A	A	A	H	H	H	H	H	H	H	H	B	B	B	B	B	B	H	B	B	B	H	A	B	B	H	A	H	H	H	H	H	H	H	H	H
(SWR66/SWD10)-12-119	3.02667	A	A	A	A	H	H	H	H	H	H	H	B	B	B	B	B	B	H	H	H	A	A	A	H	B	B	B	H	H	H	B	B	B	B	B	B	B	H	H	A	A	A	H	H	B	B	B	B
(SWR66/SWD10)-12-120	5.18667	H	A	A	A	A	A	A	A	A	B	B	B	B	B	B	H	H	H	H	H	H	H	H	H	H	H	A	H	H	B	B	B	B	B	B	H	H	A	B	B	H	H	H	H	H	H	H	H
(SWR66/SWD10)-12-121	3.93333	H	H	H	H	B	B	B	H	H	H	H	H	H	H	H	H	H	H	H	H	H	A	A	H	H	H	B	H	H	H	H	H	H	H	H	H	A	B	H	H	H	H	H	B	B	B	B	B
(SWR66/SWD10)-12-123	7.82667	A	A	A	A	A	A	A	H	H	B	B	B	B	H	B	H	H	H	H	H	H	H	H	B	B	B	B	H	H	A	A	A	A	H	H	H	A	A	H	H	B	B	B	B	H	H	H	H
(SWR66/SWD10)-12-124	8.30667	H	H	H	H	H	H	H	B	B	B	B	B	B	B	B	B	B	B	B	H	H	H	A	B	H	H	H	A	A	A	A	A	A	A	H	H	H	H	B	B	H	H	H	H	A	A	A	A
(SWR66/SWD10)-12-125	5.8	H	H	H	H	A	A	A	A	A	H	H	H	H	H	A	H	H	H	H	H	H	H	A	H	H	H	H	H	H	H	H	H	H	A	H	A	A	A	H	H	H	H	H	H	B	B	B	B
(SWR66/SWD10)-12-127	8.57333	B	B	B	B	H	H	H	H	H	H	H	B	B	B	H	H	H	H	H	B	B	B	B	-	H	H	H	B	B	H	A	A	A	H	B	A	H	B	H	H	A	A	A	A	A	A	A	A
(SWR66/SWD10)-12-129	8.09333	B	B	B	B	B	B	B	B	B	B	H	H	H	A	A	H	H	A	A	A	A	A	A	H	A	A	A	B	B	B	H	A	A	A	H	H	A	B	A	A	H	H	H	H	H	H	H	H
(SWR66/SWD10)-12-130	7.93333	B	B	B	B	H	H	H	H	H	H	H	B	B	B	B	B	B	B	B	B	B	B	H	A	A	A	H	B	B	B	H	H	H	H	B	H	H	B	H	H	H	H	H	H	A	A	A	A
(SWR66/SWD10)-12-131	8.41333	H	H	H	H	B	B	B	B	B	H	H	H	H	H	H	H	H	H	H	H	B	B	B	B	H	H	B	H	H	H	H	H	H	A	A	H	H	H	B	B	A	A	A	A	H	H	H	H
(SWR66/SWD10)-12-132	7.88	H	H	H	H	H	H	B	B	B	B	H	H	H	H	B	B	B	H	B	B	H	H	H	H	H	H	H	A	A	A	A	A	A	A	A	A	A	H	B	B	B	B	B	H	H	H	H	H
(SWR66/SWD10)-12-133	8.78667	A	H	B	B	H	H	H	B	B	B	H	H	H	H	H	H	H	H	H	H	H	H	A	A	A	A	A	A	A	A	H	H	H	H	A	H	H	H	H	H	B	B	B	B	A	A	A	A
(SWR66/SWD10)-12-134	7.02667	H	B	B	B	B	B	B	H	H	H	H	H	H	H	H	H	H	H	H	H	H	H	B	B	B	B	B	A	A	H	B	B	B	B	H	H	H	H	B	B	A	A	A	A	H	H	H	H
(SWR66/SWD10)-12-136	8.09333	H	H	H	H	B	B	B	H	H	H	H	B	B	B	B	H	A	A	A	A	A	A	A	H	H	H	H	H	H	H	H	H	H	H	H	H	H	A	H	H	H	H	H	H	A	A	A	A
(SWR66/SWD10)-12-137	5.96	H	H	H	H	B	B	B	B	B	H	H	H	H	H	H	A	A	A	H	H	H	H	H	B	B	B	B	B	B	B	H	H	H	H	H	H	H	H	A	A	A	A	A	A	A	A	A	A
(SWR66/SWD10)-12-139	6.33333	B	B	B	B	B	B	B	B	B	B	B	B	B	B	B	B	B	B	B	B	B	B	H	B	B	B	B	A	A	H	B	B	B	H	H	H	H	B	H	H	H	H	H	H	H	H	H	H
(SWR66/SWD10)-12-140	7.49111	H	H	H	H	B	B	B	B	B	H	H	H	H	H	H	H	H	H	H	H	H	H	A	A	A	A	A	H	H	H	H	H	H	H	H	H	H	H	A	H	H	H	H	B	H	H	H	H
(SWR66/SWD10)-12-145	5.58667	A	A	A	A	H	H	H	H	H	H	H	H	H	H	H	B	B	H	H	A	A	A	A	A	A	A	H	H	H	H	H	H	H	H	H	A	A	H	A	A	H	H	H	H	B	B	B	B
(SWR66/SWD10)-12-146	5.37333	H	H	H	H	B	B	B	B	B	H	H	A	A	A	A	H	H	H	H	H	H	H	A	H	H	H	H	H	H	H	H	H	H	H	A	H	H	A	H	H	A	A	A	H	B	B	B	B
(SWR66/SWD10)-12-148	8.73333	B	B	B	B	H	H	H	H	H	H	H	B	B	B	B	H	H	H	A	A	A	A	A	A	A	A	A	A	A	A	H	H	H	H	A	H	H	H	H	H	H	H	B	B	A	A	A	A
(SWR66/SWD10)-12-152	7.85333	B	B	B	B	H	H	H	H	H	H	H	H	H	A	H	H	H	H	H	H	H	H	B	H	A	A	A	A	A	-	A	A	A	A	A	A	A	A	B	B	B	B	B	B	H	H	H	H
(SWR66/SWD10)-12-154	9	B	B	B	B	B	B	H	H	H	A	A	A	A	A	H	H	H	A	A	A	A	A	H	A	A	A	A	H	H	A	A	A	A	A	H	H	B	B	B	B	B	B	B	B	A	A	A	A
(SWR66/SWD10)-12-156	4.28	H	H	H	H	H	H	H	H	H	H	H	H	A	A	A	H	H	H	H	H	H	A	A	B	B	B	B	H	H	A	A	A	A	A	H	A	A	A	A	A	H	H	H	H	B	B	B	B
(SWR66/SWD10)-12-157	4.52	H	H	H	H	A	A	A	A	A	A	A	H	H	H	H	B	B	B	B	B	B	B	B	A	H	H	H	H	H	H	H	H	H	H	B	H	H	A	H	H	A	A	A	A	H	H	H	H
(SWR66/SWD10)-12-159	7.45333	B	B	B	B	B	B	B	H	H	A	A	A	A	A	A	H	H	H	H	H	H	H	A	H	A	A	A	A	A	H	B	B	B	B	B	H	H	A	H	H	B	B	B	B	H	H	H	H
(SWR66/SWD10)-12-160	8.12	B	B	B	B	H	H	H	A	A	A	H	H	H	H	H	H	H	H	H	H	H	H	A	A	B	B	B	H	H	B	H	H	H	H	B	H	H	H	H	A	H	H	H	H	A	A	A	A
(SWR66/SWD10)-12-162	6.44	H	H	H	H	B	B	B	B	B	B	B	B	H	H	H	B	B	B	B	B	B	B	B	A	H	H	H	H	H	H	A	A	A	H	A	B	B	H	H	H	H	H	H	H	H	H	H	H
(SWR66/SWD10)-12-163	8.73333	H	H	H	H	H	H	A	A	A	A	A	A	A	A	A	B	B	B	B	B	B	B	B	H	H	H	H	A	A	A	A	A	A	A	A	A	A	A	B	B	B	B	B	B	H	H	H	H
(SWR66/SWD10)-12-168	8.89333	H	H	H	H	A	A	A	A	H	B	B	B	B	B	B	H	H	H	H	B	B	B	H	A	H	H	H	H	H	H	H	H	H	H	H	H	H	H	A	A	H	H	H	H	A	A	A	A
(SWR66/SWD10)-12-170	8.25333	H	H	H	H	H	H	H	H	H	H	A	A	H	H	H	H	H	H	H	H	H	H	A	A	H	H	H	H	H	H	H	H	H	H	A	H	H	H	B	B	B	B	B	H	H	H	H	H
(SWR66/SWD10)-12-171	8.44	H	H	H	H	H	H	B	H	H	H	H	H	H	H	H	H	H	H	H	H	H	H	H	B	B	B	B	H	H	B	B	B	B	B	B	H	H	H	H	H	A	-	A	A	A	A	A	A
(SWR66/SWD10)-12-172	5.8	A	A	A	A	H	H	H	H	H	H	H	H	H	H	H	B	B	B	B	B	H	H	H	B	B	B	B	A	A	A	B	B	B	B	H	H	H	B	A	A	A	A	A	A	H	H	H	H
(SWR66/SWD10)-12-173	3.29333	B	B	H	H	H	H	H	A	A	A	A	B	B	B	B	H	H	H	H	H	H	H	H	H	A	A	A	H	H	H	H	H	H	A	A	A	A	H	H	H	B	B	B	B	H	H	H	H
(SWR66/SWD10)-12-174	7.48	H	H	H	H	B	B	B	H	H	H	H	H	H	H	H	H	H	H	H	H	H	H	H	H	H	H	H	H	H	H	H	H	H	A	H	B	B	H	B	B	H	H	H	A	B	B	B	B
(SWR66/SWD10)-12-175	7.8	A	H	H	H	A	A	A	A	A	A	A	A	A	A	H	H	H	H	H	H	H	H	H	H	H	H	H	H	H	H	A	A	A	A	H	B	B	H	B	H	A	A	A	A	A	A	A	A
(SWR66/SWD10)-12-177	7.90667	H	H	H	H	H	H	H	B	B	H	H	H	H	H	H	H	H	B	B	B	B	B	H	H	B	B	B	H	H	H	H	H	H	H	B	H	B	A	H	H	H	H	H	H	H	H	H	H
(SWR66/SWD10)-12-179	8.92	H	H	H	H	H	H	H	H	H	H	B	B	B	B	B	H	H	H	H	H	H	H	H	H	H	H	H	H	H	H	H	H	H	H	A	B	B	B	B	B	A	A	A	H	A	A	A	A
(SWR66/SWD10)-12-180	5.48	A	A	H	H	H	H	H	A	A	A	H	H	H	H	H	A	A	A	A	A	A	A	H	H	H	H	H	H	H	H	A	A	A	A	H	H	H	A	A	A	A	A	A	A	A	A	A	A
(SWR66/SWD10)-12-181	8.2	H	H	B	B	B	B	B	B	B	H	H	B	H	H	H	H	H	H	H	H	H	H	H	H	H	H	H	B	B	B	H	H	H	H	A	A	A	A	H	H	H	H	H	B	A	A	A	A
(SWR66/SWD10)-12-183	8.44	H	H	H	H	-	H	H	H	H	B	B	B	B	B	B	B	B	B	B	B	B	B	H	B	A	A	A	A	A	A	H	H	H	H	A	A	H	H	A	A	A	A	A	A	A	A	A	A
(SWR66/SWD10)-12-184	8.28	A	A	A	A	H	H	H	H	H	H	H	H	H	H	H	B	B	H	H	H	H	H	H	H	B	B	B	B	B	H	H	H	H	H	H	H	H	H	H	H	A	A	A	A	A	A	A	A
(SWR66/SWD10)-12-185	8.92	H	H	H	H	A	A	A	A	A	A	A	A	A	A	A	H	H	H	H	H	H	H	H	B	H	H	H	A	-	A	A	A	A	H	B	H	H	H	B	B	B	B	B	B	A	A	A	A
(SWR66/SWD10)-12-187	5.28	H	H	H	H	H	H	H	H	H	H	B	B	B	B	H	A	A	H	H	H	H	H	B	B	B	B	B	B	B	B	B	B	B	H	H	A	A	-	B	B	B	B	B	B	B	B	B	B
(SWR66/SWD10)-12-188	5.17333	H	B	B	B	B	B	B	B	H	H	H	H	H	H	H	B	B	B	B	B	B	B	H	H	H	H	H	H	H	A	A	A	A	H	H	H	H	H	H	H	A	A	A	A	B	B	B	B
(SWR66/SWD10)-12-189	7.10667	B	B	B	B	B	B	B	B	B	H	H	H	H	H	A	H	H	H	H	H	H	H	A	B	B	B	B	H	H	H	H	H	H	H	B	B	B	B	H	H	H	H	H	H	H	H	H	H
(SWR66/SWD10)-12-190	7.6	H	H	H	H	-	H	H	B	B	H	-	H	H	-	B	B	B	-	H	H	H	H	A	-	A	A	-	A	A	H	B	B	B	H	B	B	H	H	H	-	H	H	H	H	-	H	H	H
(SWR66/SWD10)-12-192	6.38667	B	B	B	B	B	B	B	B	H	H	H	H	H	H	H	H	H	H	H	H	H	H	B	H	H	H	H	H	H	H	A	A	A	A	H	H	H	H	H	H	H	H	H	H	H	H	H	H
(SWR66/SWD10)-12-194	3.34667	A	A	A	A	A	A	A	H	H	H	H	H	H	H	H	H	H	B	B	B	B	B	B	H	H	H	H	H	H	B	H	H	H	B	H	A	H	H	A	A	H	H	H	H	B	B	B	B
(SWR66/SWD10)-12-195	5.83333	H	B	B	B	B	B	B	B	B	B	H	B	B	B	B	B	B	B	B	B	B	B	B	H	H	H	H	B	B	B	H	H	H	B	B	H	H	A	H	A	H	H	H	H	A	A	A	A
(SWR66/SWD10)-12-196	4.77333	H	H	H	H	A	A	H	B	B	B	B	B	H	H	H	H	H	A	A	A	A	A	A	H	H	H	H	A	A	A	H	H	H	H	H	B	B	B	H	H	H	H	H	H	H	H	H	H
(SWR66/SWD10)-12-197	6.84	H	H	H	H	B	B	B	B	B	B	B	B	B	B	B	B	B	B	B	B	B	B	A	A	A	A	A	B	B	H	H	H	H	H	H	A	A	A	H	H	B	B	B	B	A	A	A	A
(SWR66/SWD10)-12-198	7	B	B	B	B	B	B	B	H	H	H	B	B	B	B	B	H	H	H	H	H	H	H	H	H	H	H	H	B	B	B	H	H	H	H	H	B	B	H	A	A	H	H	H	H	B	B	B	B
(SWR66/SWD10)-12-199	7.45333	H	H	H	H	H	H	H	H	H	H	H	H	H	H	B	B	B	B	B	H	H	H	H	-	B	B	B	B	B	A	A	A	A	A	A	A	A	H	B	B	H	H	H	H	H	H	H	H
(SWR66/SWD10)-12-200	6.12	A	A	A	A	H	H	H	H	H	B	H	H	H	H	H	A	A	H	H	H	H	H	H	H	B	B	B	H	H	H	H	H	H	H	H	H	H	A	H	H	H	H	H	B	H	H	H	H
(SWR66/SWD10)-12-201	5.8	H	H	H	H	H	H	B	H	H	H	H	H	H	H	H	H	H	H	H	H	H	H	B	H	H	H	H	H	H	H	H	H	H	B	B	H	A	A	H	H	B	B	B	B	H	H	H	H
(SWR66/SWD10)-12-202	8.33333	A	A	A	A	A	A	H	H	H	H	H	H	B	B	B	B	B	B	B	B	B	B	A	B	H	H	H	H	H	H	A	A	A	A	A	H	H	H	H	H	H	H	H	H	H	H	H	H
(SWR66/SWD10)-12-203	8.28	A	A	A	A	A	A	A	A	A	H	H	H	H	H	H	B	H	H	H	H	H	H	B	-	H	H	H	A	A	A	A	A	A	A	H	B	B	H	A	A	B	B	B	B	A	A	A	A
(SWR66/SWD10)-12-204	7.58667	H	H	H	H	H	H	H	A	A	A	A	H	H	H	H	A	A	A	A	A	A	A	A	B	B	B	B	H	H	H	H	H	H	B	H	H	H	H	A	A	B	B	B	B	A	A	A	A
(SWR66/SWD10)-12-205	8.30667	H	H	H	H	B	B	B	B	B	B	B	H	H	H	H	H	H	H	H	H	H	H	B	B	B	B	B	A	A	A	H	H	H	H	H	H	H	H	H	H	B	B	B	B	A	A	A	A
(SWR66/SWD10)-12-206	6.01333	H	H	H	H	H	H	H	H	H	H	H	H	H	H	A	H	H	H	H	A	A	A	H	A	A	A	A	A	A	A	H	H	H	H	H	A	H	B	H	H	B	B	B	B	H	H	H	H
(SWR66/SWD10)-12-208	8.81333	A	H	H	H	H	H	H	H	H	H	H	H	B	B	B	B	B	B	B	B	B	H	A	H	H	H	H	A	A	A	A	A	A	A	H	B	B	A	H	H	H	H	H	H	A	A	A	A
(SWR66/SWD10)-12-209	8.2	A	A	A	A	A	A	A	A	A	H	B	H	H	H	H	H	H	H	H	H	H	H	H	A	A	H	H	H	H	H	A	A	A	A	A	A	A	A	A	A	A	A	A	H	A	A	A	A
(SWR66/SWD10)-12-210	4.82667	H	H	H	H	H	H	H	H	H	A	A	H	H	B	B	B	B	H	H	A	A	A	A	H	H	H	H	B	B	B	H	H	H	H	A	H	H	H	H	H	B	B	B	B	H	H	H	H
(SWR66/SWD10)-12-211	5.16	H	H	H	H	H	H	H	-	-	B	B	H	H	H	H	B	B	-	B	B	B	B	H	H	H	H	H	B	B	B	H	H	H	H	A	H	H	H	B	B	H	H	H	H	H	H	H	H
(SWR66/SWD10)-12-212	7.58667	A	H	H	H	H	H	B	H	H	A	A	H	H	H	H	A	H	H	H	A	A	A	H	B	B	B	B	H	H	H	A	A	A	A	B	A	A	A	A	A	B	B	B	B	A	A	A	A
(SWR66/SWD10)-12-213	7.74667	B	H	H	H	A	A	A	H	H	H	H	H	H	H	B	B	B	B	B	B	B	B	B	H	H	H	H	A	A	H	B	B	B	B	H	H	H	H	H	H	B	B	B	B	H	H	H	H
(SWR66/SWD10)-12-216	8.57333	H	H	H	H	B	B	B	B	B	B	B	B	B	B	B	B	B	B	B	B	B	B	B	A	A	A	H	H	H	H	A	A	A	A	H	H	H	H	H	H	B	B	B	B	A	A	A	A
(SWR66/SWD10)-12-217	5.61333	A	A	A	A	H	H	A	A	A	A	-	A	A	A	H	H	H	H	H	H	H	H	H	B	B	B	B	H	H	H	B	B	B	B	H	H	H	H	H	H	A	A	A	A	A	A	A	A
(SWR66/SWD10)-12-218	6.52	A	A	A	A	H	H	H	H	H	B	B	B	B	B	B	H	H	H	H	A	A	A	A	H	H	H	H	H	H	H	B	B	B	B	H	B	B	B	H	A	A	A	H	H	H	H	H	H
(SWR66/SWD10)-12-221	5.93333	B	B	B	B	B	B	B	B	B	B	B	B	B	B	B	H	H	H	H	H	H	H	H	A	A	A	A	B	B	H	H	H	H	A	H	H	H	H	H	H	B	B	B	B	A	A	A	A
(SWR66/SWD10)-12-222	6.92	B	H	H	H	H	H	H	H	H	H	H	H	H	H	H	H	H	B	B	B	B	B	B	B	H	H	H	H	H	A	A	A	A	A	A	B	-	H	H	H	B	B	B	H	H	H	H	H
(SWR66/SWD10)-12-223	5.32	H	H	H	H	H	H	H	B	B	B	B	B	B	B	B	H	H	H	H	A	A	A	H	H	H	H	H	H	H	H	H	H	H	H	A	A	A	A	H	H	H	H	H	H	H	H	H	H
(SWR66/SWD10)-12-224	5.05333	H	H	H	H	H	H	H	H	H	H	H	H	H	H	H	A	A	A	A	A	A	A	A	B	B	B	B	B	B	B	H	H	H	H	H	H	H	H	B	B	H	H	H	H	H	H	H	H
(SWR66/SWD10)-12-226	5.24	H	H	H	H	A	A	A	A	A	A	A	A	A	A	A	A	A	A	A	A	A	A	H	B	B	B	B	B	B	B	H	H	H	H	B	A	A	A	A	A	A	A	A	A	H	H	H	H
(SWR66/SWD10)-12-227	3.57333	H	H	B	B	B	B	B	B	B	H	H	H	H	H	A	A	A	A	A	A	A	A	A	H	A	A	A	A	A	H	B	B	B	B	H	H	H	H	H	H	B	B	B	B	B	B	B	B
(SWR66/SWD10)-12-228	7.56	A	A	A	A	A	A	H	H	H	B	B	B	B	B	B	H	H	A	A	A	A	A	H	A	A	A	A	A	A	A	A	A	A	H	H	H	H	A	B	B	B	B	B	B	A	A	A	A
(SWR66/SWD10)-12-229	5.34667	B	B	H	H	H	H	H	A	A	A	A	A	A	A	A	H	H	H	H	A	A	A	H	H	H	H	H	H	H	H	H	H	H	H	B	A	A	B	A	A	H	H	H	H	H	H	H	H
(SWR66/SWD10)-12-230	6.06667	H	A	A	A	A	A	A	H	H	H	A	A	A	A	H	B	B	B	B	B	B	B	B	A	A	A	A	B	B	B	H	H	H	H	H	H	B	B	B	B	H	H	H	B	H	H	H	H
(SWR66/SWD10)-12-231	5.64	H	H	H	H	H	H	H	A	A	A	A	A	A	A	A	A	A	H	H	H	H	H	B	B	B	B	B	A	A	A	H	H	H	H	H	B	B	B	H	H	B	B	B	B	H	H	H	H
(SWR66/SWD10)-12-234	7.66667	H	A	A	A	H	H	H	H	H	B	B	B	B	B	B	H	H	A	A	A	A	A	H	B	B	B	B	H	H	H	H	H	H	B	B	B	B	B	B	B	B	B	B	B	A	A	A	A
(SWR66/SWD10)-12-236	7.13333	H	H	H	H	H	H	H	H	H	A	A	A	A	A	A	H	H	H	H	H	B	B	H	H	A	A	A	B	B	B	B	B	B	H	H	H	H	H	A	A	H	H	H	B	A	A	A	A
(SWR66/SWD10)-12-242	7.4	H	H	H	H	H	H	H	A	A	A	A	A	A	A	A	B	B	B	B	B	B	B	H	A	H	H	H	A	A	A	A	A	A	H	B	B	B	B	H	H	A	A	A	H	A	A	A	A
(SWR66/SWD10)-12-243	4.49333	H	H	H	H	H	H	H	H	H	H	H	H	H	H	H	A	A	A	A	A	A	A	A	H	H	H	H	A	A	A	A	A	A	A	A	A	A	A	H	H	H	H	H	H	H	H	H	H
(SWR66/SWD10)-12-246	6.94667	B	B	B	B	H	H	H	H	H	H	H	H	H	H	H	B	B	B	B	B	B	B	H	B	B	B	H	H	H	H	H	H	H	H	H	H	H	A	H	H	H	H	H	H	H	H	H	H
(SWR66/SWD10)-12-247	6.62667	B	B	B	B	B	B	B	H	H	H	H	H	H	H	H	A	A	A	A	A	A	A	H	B	B	B	B	H	H	H	B	B	B	B	H	H	B	B	A	H	H	H	H	H	B	B	B	B
(SWR66/SWD10)-12-248	7.72	A	A	A	A	A	A	A	H	H	H	H	H	H	H	H	B	B	B	B	H	H	H	A	B	B	B	B	B	B	H	H	H	H	H	A	H	H	B	B	H	H	H	H	H	H	H	H	H
(SWR66/SWD10)-12-249	5.45333	B	B	B	B	B	B	B	B	B	H	H	H	H	H	H	A	A	A	A	A	A	A	A	H	H	H	H	B	B	B	H	H	H	H	H	H	H	A	H	H	H	H	H	H	H	H	H	H
(SWR66/SWD10)-12-250	5.26667	A	A	A	A	H	H	H	H	H	H	H	H	H	H	H	H	H	H	H	H	H	H	B	H	H	H	H	H	H	H	H	H	H	H	H	H	H	B	H	H	B	B	B	B	A	A	A	A
(SWR66/SWD10)-12-251	6.01333	H	H	H	H	A	A	A	A	A	A	A	H	H	H	H	H	H	B	B	B	B	B	H	A	A	A	H	H	H	A	A	A	A	A	A	B	B	B	H	H	H	H	H	H	A	A	A	A
(SWR66/SWD10)-12-252	5.90667	H	H	H	H	B	B	B	B	B	B	B	H	H	H	H	H	H	H	H	H	H	H	H	B	H	H	H	H	H	B	H	H	H	H	H	H	H	B	B	B	H	H	H	H	H	H	H	H
(SWR66/SWD10)-12-254	6.76	H	H	H	H	A	A	A	A	A	A	A	H	H	H	H	H	H	H	H	H	H	A	H	H	H	H	H	H	H	A	A	A	A	A	H	B	B	B	H	H	H	H	H	H	A	A	A	A
(SWR66/SWD10)-12-255	6.22667	B	B	B	B	B	B	B	H	H	H	H	H	H	H	H	B	B	B	B	B	B	B	H	B	B	B	B	H	H	H	H	H	H	H	H	H	B	B	B	B	B	B	B	B	H	H	H	H
(SWR66/SWD10)-12-256	6.04	H	A	A	A	H	H	H	H	H	H	H	H	H	H	H	H	H	H	H	H	H	H	H	H	H	H	H	A	A	H	H	H	H	H	A	B	B	B	H	H	A	A	A	A	H	H	H	H
(SWR66/SWD10)-12-257	6.86667	H	A	A	A	H	H	H	B	B	H	H	H	H	H	B	B	B	B	B	B	B	B	B	H	H	H	H	H	H	B	A	A	A	H	B	A	A	A	A	A	A	A	H	B	H	H	H	H
(SWR66/SWD10)-12-258	7.48	B	B	B	B	H	H	H	H	H	H	H	H	H	H	H	A	A	H	H	H	H	B	B	H	A	A	A	A	A	A	A	A	A	A	H	A	A	A	B	B	B	B	B	B	A	A	A	A
(SWR66/SWD10)-12-263	6.81333	A	H	H	H	H	H	H	H	H	H	B	B	B	B	B	B	B	B	B	B	B	B	H	H	H	H	H	H	H	B	B	B	B	H	H	H	A	A	H	H	H	H	H	H	B	B	B	B
(SWR66/SWD10)-12-265	6.25333	H	H	H	H	H	H	H	H	H	H	H	H	H	H	H	H	H	H	H	B	B	B	B	H	A	A	A	H	H	H	B	B	B	B	H	A	A	A	B	B	H	H	H	B	H	H	H	H
(SWR66/SWD10)-12-266	8.41333	H	H	H	H	H	H	H	H	B	B	B	B	B	B	B	B	B	B	B	B	B	B	H	B	H	H	H	B	B	B	A	A	A	A	H	H	H	B	B	B	H	H	H	H	A	A	A	A
(SWR66/SWD10)-12-267	6.78667	H	H	H	H	A	A	A	A	A	H	H	H	A	A	A	A	A	H	H	H	H	H	A	H	H	B	B	B	B	B	B	B	B	B	B	H	H	H	H	H	H	H	H	H	A	A	A	A
(SWR66/SWD10)-12-268	6.04	H	H	H	H	H	H	H	A	A	A	A	H	H	H	H	H	H	H	H	H	H	H	H	H	H	H	H	A	A	H	B	B	B	B	H	B	H	H	A	A	H	H	H	H	H	H	H	H
(SWR66/SWD10)-12-269	5.53333	B	B	B	B	B	B	B	B	B	B	B	H	H	H	A	A	A	A	A	A	A	A	H	B	H	H	H	H	H	H	H	H	H	H	H	H	A	A	B	B	B	B	B	B	H	H	H	H
(SWR66/SWD10)-12-270	5.88	H	H	H	H	H	H	H	H	H	H	B	B	B	B	B	H	H	H	H	H	H	H	H	H	H	H	H	H	H	H	A	A	A	A	H	H	H	B	H	H	H	H	H	H	H	H	H	H
(SWR66/SWD10)-12-271	5.74667	H	H	H	H	H	H	H	H	H	B	H	H	H	H	H	H	H	H	H	H	H	H	A	B	H	H	H	H	H	H	H	H	H	H	H	B	B	B	H	H	H	H	H	H	H	H	H	H
(SWR66/SWD10)-12-272	7.05333	H	B	B	B	B	B	B	B	B	B	B	B	B	B	B	H	H	H	H	H	H	H	H	H	B	B	H	A	A	H	B	B	B	B	A	B	H	H	H	H	A	A	A	H	A	A	A	A
(SWR66/SWD10)-12-273	7.50667	B	B	B	B	H	H	H	H	H	H	H	H	H	H	H	H	H	H	H	H	H	H	H	B	B	B	B	B	B	H	H	H	H	H	H	B	B	B	A	A	H	H	H	H	A	A	A	A
(SWR66/SWD10)-12-274	8.09333	H	H	H	H	H	H	H	H	H	H	H	H	H	H	H	B	B	B	B	B	B	B	B	H	H	H	H	H	H	H	H	H	H	B	B	B	B	H	H	H	H	H	B	B	A	A	A	A
(SWR66/SWD10)-12-275	6.65333	H	H	H	H	H	H	H	H	H	H	H	H	H	H	B	B	B	B	B	B	B	B	B	H	H	H	H	H	H	B	B	B	B	B	H	H	H	H	A	A	A	A	A	A	B	B	B	B
(SWR66/SWD10)-12-276	7.90667	A	A	A	A	H	H	H	H	H	H	H	H	H	H	H	H	H	H	H	H	H	H	A	H	H	H	H	B	B	B	B	B	B	B	H	A	A	H	H	H	H	H	H	H	A	A	A	A
(SWR66/SWD10)-12-278	5.8	H	H	H	H	H	H	H	H	H	H	H	H	H	H	H	A	A	A	A	A	A	A	B	H	H	H	H	H	H	H	H	H	H	H	H	A	A	A	B	B	B	B	B	B	H	H	H	H
(SWR66/SWD10)-12-279	5.74667	H	H	H	H	B	B	B	H	H	H	H	B	B	B	B	H	H	H	H	H	H	H	H	H	H	H	A	H	H	H	H	H	H	H	H	H	H	A	A	A	H	H	H	H	H	H	H	H
(SWR66/SWD10)-12-280	7.58667	H	H	H	H	H	H	H	H	H	A	A	A	A	A	H	B	B	B	B	B	B	B	B	A	A	A	A	H	H	H	A	A	A	H	H	A	H	H	B	H	A	A	A	A	H	H	H	H
(SWR66/SWD10)-12-281	8.28	H	B	B	B	B	B	B	B	B	H	H	H	H	H	H	H	H	H	H	H	H	A	A	A	A	A	A	H	H	H	A	A	A	A	A	B	B	A	H	H	B	B	B	B	A	A	A	A
(SWR66/SWD10)-12-282	5.16	B	B	B	B	B	B	B	B	B	B	B	B	B	B	H	H	H	B	B	B	B	H	H	A	H	H	H	H	H	A	A	A	A	A	A	A	A	A	A	A	H	H	H	B	B	B	B	B
(SWR66/SWD10)-12-283	8.68	A	A	A	A	A	A	A	H	H	H	H	B	B	B	B	H	H	H	H	H	H	H	B	B	B	B	B	H	H	H	A	A	A	A	A	B	H	H	B	B	B	B	B	B	A	A	A	A
(SWR66/SWD10)-12-284	6.48	A	A	A	A	A	A	A	A	A	A	H	H	H	H	H	H	H	H	H	H	H	H	B	H	H	H	H	A	A	A	A	A	A	H	B	H	H	B	B	B	B	B	B	B	H	H	H	H
(SWR66/SWD10)-12-285	8.52	H	H	H	H	H	H	H	B	B	B	B	B	B	B	B	H	H	H	H	A	A	A	A	B	B	B	B	H	H	H	H	H	H	H	H	B	B	B	B	B	H	H	H	A	H	H	H	H
(SWR66/SWD10)-12-286	5.13333	H	H	H	H	H	H	H	B	B	B	B	B	B	B	B	H	H	H	H	H	H	H	B	H	H	A	A	A	A	A	H	H	H	H	A	A	A	A	A	A	A	A	A	H	H	H	H	H
(SWR66/SWD10)-12-287	7.74667	H	H	H	H	H	H	H	A	A	H	H	H	H	H	H	B	B	B	B	B	B	B	B	H	H	H	H	H	H	H	H	H	H	H	H	H	H	A	B	B	B	B	B	B	H	H	H	H
(SWR66/SWD10)-12-289	6.09333	H	H	H	H	H	H	A	A	A	A	A	A	A	A	H	H	H	B	B	B	B	B	A	A	A	A	A	H	H	B	H	H	H	H	H	A	-	A	A	A	H	H	H	H	H	H	H	H
(SWR66/SWD10)-12-290	7.72	A	A	A	A	H	H	H	H	H	H	H	H	H	H	H	H	H	H	H	H	H	H	H	H	H	H	H	A	A	A	A	A	A	A	A	H	H	H	B	B	H	H	H	H	H	H	H	H
(SWR66/SWD10)-12-291	6.41333	H	H	-	A	H	H	H	H	H	B	B	B	B	B	B	B	B	H	H	H	H	H	H	A	A	A	A	B	B	B	B	B	B	B	H	B	B	B	B	H	B	B	B	H	H	H	H	H
(SWR66/SWD10)-12-295	6.36	A	A	A	A	A	A	A	A	A	H	H	A	A	A	A	A	A	A	A	A	H	H	B	H	H	H	H	A	A	A	H	H	H	H	B	H	H	H	B	B	H	H	H	H	A	A	A	A
(SWR66/SWD10)-12-297	7.72	A	A	A	A	H	H	H	H	H	H	H	H	H	H	B	H	H	H	H	H	H	H	H	A	A	A	A	H	H	A	A	A	A	A	H	B	B	H	B	B	A	A	A	A	A	A	A	A
(SWR66/SWD10)-12-298	7.61333	H	B	B	B	B	B	B	H	H	H	H	H	B	B	B	B	B	H	H	H	H	H	A	H	H	H	H	B	B	B	H	H	H	H	H	A	A	H	A	A	A	A	A	A	H	H	H	H
(SWR66/SWD10)-12-299	5.74667	B	H	H	H	H	H	H	H	H	H	H	H	A	A	A	H	H	H	H	H	H	H	B	B	B	B	H	H	H	H	H	H	H	A	A	A	A	H	B	B	A	A	A	A	H	H	H	H
(SWR66/SWD10)-12-300	6.38667	H	H	H	H	H	H	H	B	B	B	H	H	H	H	H	B	B	H	H	H	H	H	B	H	H	H	H	H	H	H	H	H	H	H	B	A	A	A	A	A	H	H	H	H	A	A	A	A
(SWR66/SWD10)-12-305	7.37333	A	A	A	A	A	A	A	A	A	H	H	H	H	H	H	H	H	A	A	A	A	A	A	H	H	H	H	B	B	B	H	H	H	H	B	H	H	H	B	B	H	H	H	A	H	H	H	H
(SWR66/SWD10)-12-307	5.66667	B	B	B	B	H	H	H	H	B	B	B	B	H	H	H	A	A	H	H	H	H	H	H	B	B	B	B	H	H	A	A	A	A	A	A	H	H	A	H	H	H	H	H	H	H	H	H	H
(SWR66/SWD10)-12-308	6.38667	B	B	B	B	B	B	B	H	H	H	H	H	H	H	B	B	B	H	H	H	H	H	H	H	H	H	H	B	B	H	H	H	H	H	H	H	H	B	B	B	H	H	H	H	A	A	A	A
(SWR66/SWD10)-12-310	8.44	B	B	B	B	H	H	H	A	A	A	A	A	A	A	A	H	H	A	A	A	A	A	H	H	H	H	H	H	H	H	A	A	A	A	H	B	B	B	B	B	B	B	B	H	H	H	H	H
(SWR66/SWD10)-12-311	4.8	H	H	H	H	H	H	H	H	H	H	H	H	H	H	B	B	B	B	B	B	B	B	H	H	H	H	H	B	B	H	H	H	H	A	H	B	B	H	H	H	A	A	A	A	H	H	H	H
(SWR66/SWD10)-12-313	7.53333	A	A	A	A	A	A	A	H	H	B	H	H	H	H	H	H	H	H	H	H	H	H	H	H	H	H	H	H	H	H	H	H	H	H	B	B	H	A	H	H	H	H	H	H	A	A	A	A
(SWR66/SWD10)-12-315	7.42667	B	H	H	H	A	A	A	H	H	H	H	H	H	H	H	H	H	H	H	H	H	H	H	B	B	B	B	H	H	H	B	B	B	B	A	A	A	A	H	H	H	H	H	H	A	A	A	A
(SWR66/SWD10)-12-316	6.54667	B	B	B	B	H	H	H	H	H	A	A	A	A	A	H	H	H	H	H	H	H	H	H	H	B	B	B	B	B	H	A	A	A	A	A	A	A	B	B	B	B	B	B	B	H	H	H	H
(SWR66/SWD10)-12-317	6.89333	B	H	H	H	H	H	H	B	B	B	B	B	B	B	B	A	A	A	A	H	H	H	H	A	A	A	A	H	H	H	A	A	A	A	A	A	A	A	H	H	B	B	B	B	H	H	H	H
(SWR66/SWD10)-12-318	6.12	B	B	B	B	H	H	H	A	A	A	H	H	H	H	H	H	H	H	H	H	H	H	H	B	B	B	B	B	B	H	H	H	H	H	H	H	H	B	H	H	H	H	H	A	H	H	H	H
(SWR66/SWD10)-12-320	7.98667	H	H	H	H	H	H	H	H	H	B	B	H	H	H	H	H	H	H	H	H	H	H	H	B	B	B	B	H	H	H	B	B	B	B	H	H	H	B	B	B	H	H	H	H	A	A	A	A
(SWR66/SWD10)-12-321	6.38667	H	A	A	A	A	A	A	A	A	A	A	A	A	A	H	H	H	B	B	B	B	B	B	H	H	H	H	H	H	H	H	H	H	B	B	A	H	B	B	B	H	H	H	H	A	A	A	A
(SWR66/SWD10)-12-322	6.65333	H	H	H	H	H	H	H	H	H	H	H	H	H	H	B	H	H	A	A	H	H	H	H	H	H	H	H	H	H	B	H	H	H	H	A	H	H	H	B	B	B	B	B	B	H	H	H	H
(SWR66/SWD10)-12-323	5.53333	A	A	A	A	A	A	A	A	A	H	H	H	H	H	H	A	A	A	A	A	A	A	B	H	H	H	B	A	A	H	H	H	H	A	H	H	B	H	A	A	A	A	A	A	B	B	B	B
(SWR66/SWD10)-12-324	6.38667	B	B	B	B	B	B	B	B	B	H	H	H	H	H	B	B	B	B	B	B	B	B	H	A	H	H	B	H	H	B	B	B	B	H	H	H	H	H	B	B	B	B	B	B	H	H	H	H
(SWR66/SWD10)-12-325	5.34667	A	H	H	H	B	B	B	B	B	B	B	B	B	B	B	B	B	H	H	H	H	H	H	H	H	H	H	A	A	A	H	H	H	H	B	H	H	B	B	B	B	B	B	B	H	H	H	H
(SWR66/SWD10)-12-327	5.10667	H	H	H	H	H	H	H	H	H	H	H	H	H	H	H	H	H	H	H	H	H	H	A	H	H	H	H	H	H	A	A	H	H	H	B	H	A	A	H	H	B	B	B	H	H	H	H	H
(SWR66/SWD10)-12-330	5.21333	A	A	A	A	A	A	H	H	H	H	H	H	H	H	H	H	H	H	A	A	A	A	A	B	B	B	B	A	A	A	A	A	A	H	H	B	B	B	H	H	H	H	H	H	H	H	H	H
(SWR66/SWD10)-12-333	4.97333	H	H	H	H	A	A	A	A	A	A	H	H	A	A	A	H	H	A	A	A	A	A	A	B	H	H	H	H	H	H	A	A	A	A	H	A	A	A	H	H	H	H	H	H	B	B	B	B
(SWR66/SWD10)-12-334	7.66667	A	A	A	A	H	H	H	H	H	H	H	H	H	H	A	H	H	H	H	H	H	H	H	H	H	H	H	H	H	H	H	H	H	B	H	H	H	H	H	H	H	H	H	H	A	A	A	A
(SWR66/SWD10)-12-337	8.46667	H	H	H	H	H	H	H	B	B	B	B	B	B	B	B	H	H	H	H	H	H	H	B	A	A	A	A	H	H	H	B	B	B	B	A	H	H	A	H	H	A	A	A	A	H	H	H	H
(SWR66/SWD10)-12-338	8.62667	H	H	H	H	B	B	B	B	B	H	A	A	A	A	H	H	H	H	H	A	A	A	B	B	B	B	B	B	B	H	H	H	H	H	A	B	H	H	A	A	H	H	H	H	A	A	A	A
(SWR66/SWD10)-12-342	8.14667	H	H	H	H	B	B	B	B	B	B	H	H	H	H	A	H	H	H	H	H	H	H	H	-	H	H	B	H	H	H	H	H	H	H	B	A	H	B	A	A	A	A	H	H	H	H	H	H
(SWR66/SWD10)-12-344	7.96	A	A	A	A	H	H	H	H	H	B	H	H	H	H	A	H	H	H	H	H	H	H	H	B	B	B	B	H	H	H	A	A	A	A	A	A	A	A	B	B	B	B	B	B	H	H	H	H
(SWR66/SWD10)-12-345	8.6	H	H	H	H	A	A	H	H	H	H	H	H	H	H	H	H	H	H	H	H	H	H	H	H	A	A	H	H	H	H	H	H	H	H	A	A	A	A	H	H	H	H	H	H	H	H	H	A
(SWR66/SWD10)-12-350	6.13333	A	A	A	A	A	A	A	A	A	A	A	A	A	A	H	B	B	B	B	B	B	H	H	H	H	H	H	H	H	H	H	H	H	H	H	H	H	H	B	B	H	H	H	H	H	H	H	H
(SWR66/SWD10)-12-351	6.03333	H	H	H	H	H	H	H	H	H	H	H	H	H	H	A	A	A	H	H	H	H	H	B	A	A	A	A	H	H	H	B	B	B	B	B	H	H	-	H	H	H	H	H	H	H	H	H	H
(SWR66/SWD10)-12-353	6.49333	H	H	H	H	H	H	H	H	H	H	H	H	H	H	H	H	H	H	H	H	H	H	H	H	H	H	H	A	A	A	A	A	A	A	H	H	H	H	A	A	H	H	H	H	H	H	H	H
(SWR66/SWD10)-12-354	6.33333	B	H	H	H	A	A	A	A	A	A	A	A	A	A	A	H	H	B	B	B	B	B	H	A	A	A	H	B	B	H	H	H	H	H	A	B	B	A	H	H	B	B	B	B	H	H	H	H
[truncated: 168 more columns]
