# Supplementary material for: Identification of two QTLs, BPH41 and BPH42, and their respective gene candidates for brown planthopper resistance in rice
Source: Sci Rep. 2022 Nov 2;12:18538. doi: 10.1038/s41598-022-21973-z (PMC9630283; doi:10.1038/s41598-022-21973-z)
Supplement: Supplementary file 2 — Supplementary Information 2. [file 41598_2022_21973_MOESM2_ESM.xlsx]

## Sheet: Genes within BPH41
Chr	Locus	Model	Start	Stop	Strand	Attributes	IRGSP_LOC_Gene	Description
Chr4	OsR498G0407471600.01	Gene	180049	180446	-	/source=IGDBv2; /ID=OsR498G0407471600.01; /Name=OsR498G0407471600.01	LOC_Os04g02520	Leucine Rich Repeat family protein, expressed
Chr4	OsR498G0407490700.01	Gene	485019	486291	+	/source=IGDBv2; /ID=OsR498G0407490700.01; /Name=OsR498G0407490700.01	LOC_Os04g02970	subtilisin-like protease precursor, putative, expressed
Chr4	OsR498G0407466700.01	Gene	133847	137562	+	/source=IGDBv2; /ID=OsR498G0407466700.01; /Name=OsR498G0407466700.01	LOC_Os04g02510	ZOS4-01 - C2H2 zinc finger protein, expressed
Chr4	OsR498G0407466100.01	Gene	124073	125371	+	/source=IGDBv2; /ID=OsR498G0407466100.01; /Name=OsR498G0407466100.01	LOC_Os04g02500	G-patch domain containing protein, expressed
Chr4	OsR498G0407467800.01	Gene	143151	145313	-	/source=IGDBv2; /ID=OsR498G0407467800.01; /Name=OsR498G0407467800.01	LOC_Os04g02520	Leucine Rich Repeat family protein, expressed
Chr4	OsR498G0407483500.01	Gene	328740	329309	+	/source=IGDBv2; /ID=OsR498G0407483500.01; /Name=OsR498G0407483500.01	.	.
Chr4	OsR498G0407487700.01	Gene	412250	416248	+	/source=IGDBv2; /ID=OsR498G0407487700.01; /Name=OsR498G0407487700.01	LOC_Os04g02900	dehydrogenase E1 component domain containing protein, expressed
Chr4	OsR498G0407472700.01	Gene	187487	189057	+	/source=IGDBv2; /ID=OsR498G0407472700.01; /Name=OsR498G0407472700.01	LOC_Os04g02530	expressed protein
Chr4	OsR498G0407484900.01	Gene	348854	351979	+	/source=IGDBv2; /ID=OsR498G0407484900.01; /Name=OsR498G0407484900.01	LOC_Os04g02780	amidase family protein, putative, expressed
Chr4	OsR498G0407479700.01	Gene	266013	266443	+	/source=IGDBv2; /ID=OsR498G0407479700.01; /Name=OsR498G0407479700.01	.	.
Chr4	OsR498G0407490300.01	Gene	468551	477259	+	/source=IGDBv2; /ID=OsR498G0407490300.01; /Name=OsR498G0407490300.01	LOC_Os04g02960	OsSub32 - Putative Subtilisin homologue, expressed
Chr4	OsR498G0407466300.01	Gene	125931	129534	+	/source=IGDBv2; /ID=OsR498G0407466300.01; /Name=OsR498G0407466300.01	LOC_Os04g02500	G-patch domain containing protein, expressed
Chr4	OsR498G0407479600.01	Gene	262202	262551	-	/source=IGDBv2; /ID=OsR498G0407479600.01; /Name=OsR498G0407479600.01	.	.
Chr4	OsR498G0407463100.01	Gene	32021	33183	+	/source=IGDBv2; /ID=OsR498G0407463100.01; /Name=OsR498G0407463100.01	.	.
Chr4	OsR498G0407488200.01	Gene	425838	429160	-	/source=IGDBv2; /ID=OsR498G0407488200.01; /Name=OsR498G0407488200.01	LOC_Os04g02910	membrane related protein CP5, putative, expressed
Chr4	OsR498G0407483000.01	Gene	308473	310666	-	/source=IGDBv2; /ID=OsR498G0407483000.01; /Name=OsR498G0407483000.01	LOC_Os04g02670	expressed protein
Chr4	OsR498G0407487200.01	Gene	403133	407697	-	/source=IGDBv2; /ID=OsR498G0407487200.01; /Name=OsR498G0407487200.01	LOC_Os04g02870	RNA recognition motif containing protein, putative, expressed
Chr4	OsR498G0407482700.01	Gene	305599	307027	+	/source=IGDBv2; /ID=OsR498G0407482700.01; /Name=OsR498G0407482700.01	.	.
Chr4	OsR498G0407483400.01	Gene	319132	323619	-	/source=IGDBv2; /ID=OsR498G0407483400.01; /Name=OsR498G0407483400.01	LOC_Os04g02690	pattern formation protein EMB30, putative, expressed
Chr4	OsR498G0407470800.01	Gene	173719	176103	-	/source=IGDBv2; /ID=OsR498G0407470800.01; /Name=OsR498G0407470800.01	LOC_Os04g02520	Leucine Rich Repeat family protein, expressed
Chr4	OsR498G0407469100.01	Gene	153946	160287	+	/source=IGDBv2; /ID=OsR498G0407469100.01; /Name=OsR498G0407469100.01	LOC_Os04g02530	expressed protein
Chr4	OsR498G0407470000.01	Gene	167242	168119	-	/source=IGDBv2; /ID=OsR498G0407470000.01; /Name=OsR498G0407470000.01	LOC_Os04g02510	ZOS4-01 - C2H2 zinc finger protein, expressed
Chr4	OsR498G0407463900.01	Gene	59531	60115	+	/source=IGDBv2; /ID=OsR498G0407463900.01; /Name=OsR498G0407463900.01	.	.
Chr4	OsR498G0463812500.01	Gene	113194	116007	-	/source=IGDBv2; /ID=OsR498G0463812500.01; /Name=OsR498G0463812500.01	LOC_Os04g02450	rust-resistance protein Lr21, putative, expressed
Chr4	OsR498G0407466000.01	Gene	120721	123973	-	/source=IGDBv2; /ID=OsR498G0407466000.01; /Name=OsR498G0407466000.01	.	.
Chr4	OsR498G0407478600.01	Gene	239030	243472	-	/source=IGDBv2; /ID=OsR498G0407478600.01; /Name=OsR498G0407478600.01	LOC_Os04g02580	expressed protein
Chr4	OsR498G0407486900.01	Gene	393434	401431	+	/source=IGDBv2; /ID=OsR498G0407486900.01; /Name=OsR498G0407486900.01	LOC_Os04g02860	disease resistance protein RPM1, putative, expressed
Chr4	OsR498G0407475700.01	Gene	212323	212942	+	/source=IGDBv2; /ID=OsR498G0407475700.01; /Name=OsR498G0407475700.01	LOC_Os04g02510	ZOS4-01 - C2H2 zinc finger protein, expressed
Chr4	OsR498G0407485900.01	Gene	367796	373073	+	/source=IGDBv2; /ID=OsR498G0407485900.01; /Name=OsR498G0407485900.01	LOC_Os04g02820	elongation factor, putative, expressed
Chr4	OsR498G0407486200.01	Gene	374620	376707	-	/source=IGDBv2; /ID=OsR498G0407486200.01; /Name=OsR498G0407486200.01	LOC_Os04g02830	expressed protein
Chr4	OsR498G0463824000.01	Gene	437667	438686	+	/source=IGDBv2; /ID=OsR498G0463824000.01; /Name=OsR498G0463824000.01	.	.
Chr4	OsR498G0407491300.01	Gene	492430	502327	+	/source=IGDBv2; /ID=OsR498G0407491300.01; /Name=OsR498G0407491300.01	LOC_Os04g02980	OsSub33 - Putative Subtilisin homologue, expressed
Chr4	OsR498G0407484500.01	Gene	342502	347472	+	/source=IGDBv2; /ID=OsR498G0407484500.01; /Name=OsR498G0407484500.01	LOC_Os04g02754	amidase family protein, putative, expressed
Chr4	OsR498G0407489700.01	Gene	458369	463907	+	/source=IGDBv2; /ID=OsR498G0407489700.01; /Name=OsR498G0407489700.01	.	.
Chr4	OsR498G0407475000.01	Gene	199012	203924	-	/source=IGDBv2; /ID=OsR498G0407475000.01; /Name=OsR498G0407475000.01	LOC_Os04g02520	Leucine Rich Repeat family protein, expressed
Chr4	OsR498G0407476800.01	Gene	218087	222605	-	/source=IGDBv2; /ID=OsR498G0407476800.01; /Name=OsR498G0407476800.01	LOC_Os04g02520	Leucine Rich Repeat family protein, expressed
Chr4	OsR498G0407480900.01	Gene	276316	278843	+	/source=IGDBv2; /ID=OsR498G0407480900.01; /Name=OsR498G0407480900.01	LOC_Os04g02620	oxidoreductase, short chain dehydrogenase%2Freductase family, putative, expressed
Chr4	OsR498G0407491600.01	Gene	499144	499661	-	/source=IGDBv2; /ID=OsR498G0407491600.01; /Name=OsR498G0407491600.01	LOC_Os04g02980	OsSub33 - Putative Subtilisin homologue, expressed
Chr4	OsR498G0407482000.01	Gene	296363	299155	-	/source=IGDBv2; /ID=OsR498G0407482000.01; /Name=OsR498G0407482000.01	LOC_Os04g02650	expressed protein
Chr4	OsR498G0407488000.01	Gene	423339	423627	-	/source=IGDBv2; /ID=OsR498G0407488000.01; /Name=OsR498G0407488000.01	.	.
Chr4	OsR498G0407483800.01	Gene	330381	331547	-	/source=IGDBv2; /ID=OsR498G0407483800.01; /Name=OsR498G0407483800.01	.	.
Chr4	OsR498G0407462500.01	Gene	27614	28659	+	/source=IGDBv2; /ID=OsR498G0407462500.01; /Name=OsR498G0407462500.01	.	.
Chr4	OsR498G0407489400.01	Gene	448275	457934	-	/source=IGDBv2; /ID=OsR498G0407489400.01; /Name=OsR498G0407489400.01	.	.
Chr4	OsR498G0407484100.01	Gene	335948	342063	+	/source=IGDBv2; /ID=OsR498G0407484100.01; /Name=OsR498G0407484100.01	LOC_Os04g02730	tRNA-dihydrouridine synthase 3-like, putative, expressed
Chr4	OsR498G0407485700.01	Gene	359304	366952	+	/source=IGDBv2; /ID=OsR498G0407485700.01; /Name=OsR498G0407485700.01	LOC_Os04g02790	expressed protein
Chr4	OsR498G0407483200.01	Gene	312428	316674	-	/source=IGDBv2; /ID=OsR498G0407483200.01; /Name=OsR498G0407483200.01	LOC_Os04g02680	expressed protein
Chr4	OsR498G0407481700.01	Gene	289032	290568	+	/source=IGDBv2; /ID=OsR498G0407481700.01; /Name=OsR498G0407481700.01	LOC_Os04g02640	3-ketoacyl-CoA synthase 6, putative, expressed
