# Supplementary material for: Identification of two QTLs, BPH41 and BPH42, and their respective gene candidates for brown planthopper resistance in rice
Source: Sci Rep. 2022 Nov 2;12:18538. doi: 10.1038/s41598-022-21973-z (PMC9630283; doi:10.1038/s41598-022-21973-z)
Supplement: Supplementary file 3 — Supplementary Information 3. [file 41598_2022_21973_MOESM3_ESM.xlsx]

## Sheet: Genes within BPH42
Chr	Locus	Model	Start	Stop	Strand	Attributes	IRGSP_LOC_Gene	Description
Chr4	OsR498G0408550200.01	Gene	182292	182834	-	/source=IGDBv2; /ID=OsR498G0408550200.01; /Name=OsR498G0408550200.01	.	.
Chr4	OsR498G0408536200.01	Gene	43289	44587	-	/source=IGDBv2; /ID=OsR498G0408536200.01; /Name=OsR498G0408536200.01	LOC_Os04g33820	OsFBX132 - F-box domain containing protein, expressed
Chr4	OsR498G0408560500.01	Gene	295845	298504	+	/source=IGDBv2; /ID=OsR498G0408560500.01; /Name=OsR498G0408560500.01	LOC_Os04g34250	serine%2Fthreonine-protein kinase receptor precursor, putative, expressed
Chr4	OsR498G0408593400.01	Gene	865561	868608	-	/source=IGDBv2; /ID=OsR498G0408593400.01; /Name=OsR498G0408593400.01	LOC_Os04g35220	expressed protein
Chr4	OsR498G0408546200.01	Gene	150281	153634	-	/source=IGDBv2; /ID=OsR498G0408546200.01; /Name=OsR498G0408546200.01	LOC_Os04g34010	aluminum-activated malate transporter, putative, expressed
Chr4	OsR498G0408537500.01	Gene	56885	62333	+	/source=IGDBv2; /ID=OsR498G0408537500.01; /Name=OsR498G0408537500.01	LOC_Os04g33840	pentatricopeptide, putative, expressed
Chr4	OsR498G0408596700.01	Gene	911982	913298	+	/source=IGDBv2; /ID=OsR498G0408596700.01; /Name=OsR498G0408596700.01	LOC_Os04g35250	MONOCULM 1, putative, expressed
Chr4	OsR498G0408559000.01	Gene	278616	279315	-	/source=IGDBv2; /ID=OsR498G0408559000.01; /Name=OsR498G0408559000.01	LOC_Os04g34190	retrotransposon protein, putative, unclassified, expressed
Chr4	OsR498G0408615000.01	Gene	1217112	1223203	-	/source=IGDBv2; /ID=OsR498G0408615000.01; /Name=OsR498G0408615000.01	LOC_Os04g35700	STE_MEKK_ste11_MAP3K.16 - STE kinases include homologs to sterile 7, sterile 11 and sterile 20 from yeast, expressed
Chr4	OsR498G0408616200.01	Gene	1234519	1235505	-	/source=IGDBv2; /ID=OsR498G0408616200.01; /Name=OsR498G0408616200.01	LOC_Os04g35730	transposon protein, putative, unclassified, expressed
Chr4	OsR498G0408606000.01	Gene	1086877	1091240	-	/source=IGDBv2; /ID=OsR498G0408606000.01; /Name=OsR498G0408606000.01	LOC_Os04g35520	OsAPx7 - Stromal Ascorbate Peroxidase encoding gene 5,8, expressed
Chr4	OsR498G0408591800.01	Gene	840693	843732	-	/source=IGDBv2; /ID=OsR498G0408591800.01; /Name=OsR498G0408591800.01	LOC_Os04g35220	expressed protein
Chr4	OsR498G0408537300.01	Gene	53377	54640	+	/source=IGDBv2; /ID=OsR498G0408537300.01; /Name=OsR498G0408537300.01	LOC_Os04g33830	membrane protein, putative, expressed
Chr4	OsR498G0408570300.01	Gene	493574	499983	+	/source=IGDBv2; /ID=OsR498G0408570300.01; /Name=OsR498G0408570300.01	LOC_Os04g34670	tRNA-splicing endonuclease positive effector-related, putative, expressed
Chr4	OsR498G0408610800.01	Gene	1159569	1167153	-	/source=IGDBv2; /ID=OsR498G0408610800.01; /Name=OsR498G0408610800.01	LOC_Os04g35600	OsPDIL1-2 protein disulfide isomerase PDIL1-2, expressed
Chr4	OsR498G0408567400.01	Gene	434867	435919	-	/source=IGDBv2; /ID=OsR498G0408567400.01; /Name=OsR498G0408567400.01	LOC_Os04g34540	expressed protein
Chr4	OsR498G0408611100.01	Gene	1176545	1180385	+	/source=IGDBv2; /ID=OsR498G0408611100.01; /Name=OsR498G0408611100.01	LOC_Os04g35630	expressed protein
Chr4	OsR498G0408610600.01	Gene	1156856	1158023	-	/source=IGDBv2; /ID=OsR498G0408610600.01; /Name=OsR498G0408610600.01	LOC_Os04g35580	expressed protein
Chr4	OsR498G0464375000.01	Gene	365158	367581	-	/source=IGDBv2; /ID=OsR498G0464375000.01; /Name=OsR498G0464375000.01	LOC_Os04g34370	serine%2Fthreonine-protein kinase receptor precursor, putative, expressed
Chr4	OsR498G0408561000.01	Gene	300659	307766	-	/source=IGDBv2; /ID=OsR498G0408561000.01; /Name=OsR498G0408561000.01	LOC_Os04g34270	serine%2Fthreonine-protein kinase receptor precursor, putative, expressed
Chr4	OsR498G0408590000.01	Gene	812534	814751	-	/source=IGDBv2; /ID=OsR498G0408590000.01; /Name=OsR498G0408590000.01	LOC_Os04g35180	co-chaperone GrpE protein, putative, expressed
Chr4	OsR498G0408601300.01	Gene	1006836	1007970	+	/source=IGDBv2; /ID=OsR498G0408601300.01; /Name=OsR498G0408601300.01	LOC_Os04g35390	expressed protein
Chr4	OsR498G0408569200.01	Gene	468690	476520	-	/source=IGDBv2; /ID=OsR498G0408569200.01; /Name=OsR498G0408569200.01	LOC_Os04g34610	expressed protein
Chr4	OsR498G0408563300.01	Gene	333539	336673	+	/source=IGDBv2; /ID=OsR498G0408563300.01; /Name=OsR498G0408563300.01	LOC_Os04g34330	serine%2Fthreonine-protein kinase receptor precursor, putative, expressed
Chr4	OsR498G0408606900.01	Gene	1101706	1106566	+	/source=IGDBv2; /ID=OsR498G0408606900.01; /Name=OsR498G0408606900.01	LOC_Os04g35540	amino acid permease family protein, putative, expressed
Chr4	OsR498G0408564400.01	Gene	358530	360278	-	/source=IGDBv2; /ID=OsR498G0408564400.01; /Name=OsR498G0408564400.01	LOC_Os04g34390	serine%2Fthreonine-protein kinase receptor precursor, putative, expressed
Chr4	OsR498G0408613900.01	Gene	1210162	1212115	+	/source=IGDBv2; /ID=OsR498G0408613900.01; /Name=OsR498G0408613900.01	LOC_Os04g35680	U-box domain containing protein, expressed
Chr4	OsR498G0408592800.01	Gene	857665	857992	-	/source=IGDBv2; /ID=OsR498G0408592800.01; /Name=OsR498G0408592800.01	LOC_Os04g35200	expressed protein
Chr4	OsR498G0408567600.01	Gene	439874	441173	-	/source=IGDBv2; /ID=OsR498G0408567600.01; /Name=OsR498G0408567600.01	LOC_Os04g34550	expressed protein
Chr4	OsR498G0408533300.01	Gene	15500	20625	+	/source=IGDBv2; /ID=OsR498G0408533300.01; /Name=OsR498G0408533300.01	LOC_Os04g33780	OTU-like cysteine protease family protein, putative, expressed
Chr4	OsR498G0408582900.01	Gene	677675	678466	+	/source=IGDBv2; /ID=OsR498G0408582900.01; /Name=OsR498G0408582900.01	LOC_Os04g34970	AP2 domain containing protein, expressed
Chr4	OsR498G0408552100.01	Gene	207541	208412	+	/source=IGDBv2; /ID=OsR498G0408552100.01; /Name=OsR498G0408552100.01	LOC_Os04g34090	expressed protein
Chr4	OsR498G0408540300.01	Gene	86150	88047	+	/source=IGDBv2; /ID=OsR498G0408540300.01; /Name=OsR498G0408540300.01	.	.
Chr4	OsR498G0408545200.01	Gene	136784	137967	-	/source=IGDBv2; /ID=OsR498G0408545200.01; /Name=OsR498G0408545200.01	LOC_Os04g33990	harpin-induced protein 1 domain containing protein, expressed
Chr4	OsR498G0408559900.01	Gene	287947	289367	+	/source=IGDBv2; /ID=OsR498G0408559900.01; /Name=OsR498G0408559900.01	LOC_Os04g34230	RING-H2 finger protein, putative, expressed
Chr4	OsR498G0408591500.01	Gene	835063	840271	+	/source=IGDBv2; /ID=OsR498G0408591500.01; /Name=OsR498G0408591500.01	LOC_Os04g35210	Leucine Rich Repeat family protein, expressed
Chr4	OsR498G0408553000.01	Gene	217800	218488	-	/source=IGDBv2; /ID=OsR498G0408553000.01; /Name=OsR498G0408553000.01	.	.
Chr4	OsR498G0408541500.01	Gene	91817	92525	+	/source=IGDBv2; /ID=OsR498G0408541500.01; /Name=OsR498G0408541500.01	LOC_Os04g33900	ctr copper transporter family protein, putative, expressed
Chr4	OsR498G0408538000.01	Gene	64358	69493	-	/source=IGDBv2; /ID=OsR498G0408538000.01; /Name=OsR498G0408538000.01	LOC_Os04g33860	expressed protein
Chr4	OsR498G0408551400.01	Gene	196432	201574	-	/source=IGDBv2; /ID=OsR498G0408551400.01; /Name=OsR498G0408551400.01	LOC_Os04g34080	WD-40 repeat family protein, putative, expressed
Chr4	OsR498G0408589700.01	Gene	808344	812972	+	/source=IGDBv2; /ID=OsR498G0408589700.01; /Name=OsR498G0408589700.01	LOC_Os04g35170	expressed protein
Chr4	OsR498G0408600000.01	Gene	975056	977503	-	/source=IGDBv2; /ID=OsR498G0408600000.01; /Name=OsR498G0408600000.01	LOC_Os04g35340	MrBTB1 - Bric-a-Brac, Tramtrack, Broad Complex BTB domain with Meprin and TRAF Homology MATH-related domain, expressed
Chr4	OsR498G0408583100.01	Gene	682780	687676	+	/source=IGDBv2; /ID=OsR498G0408583100.01; /Name=OsR498G0408583100.01	LOC_Os04g34976	SET domain containing protein, expressed
Chr4	OsR498G0408592200.01	Gene	847612	848578	-	/source=IGDBv2; /ID=OsR498G0408592200.01; /Name=OsR498G0408592200.01	.	.
Chr4	OsR498G0408569000.01	Gene	462428	463647	-	/source=IGDBv2; /ID=OsR498G0408569000.01; /Name=OsR498G0408569000.01	LOC_Os04g34600	abscisic stress-ripening, putative, expressed
Chr4	OsR498G0408584400.01	Gene	713730	719599	-	/source=IGDBv2; /ID=OsR498G0408584400.01; /Name=OsR498G0408584400.01	LOC_Os04g35030	CSLH3 - cellulose synthase-like family H, expressed
Chr4	OsR498G0408618200.01	Gene	1276959	>1280839	-	/source=IGDBv2; /ID=OsR498G0408618200.01; /Name=OsR498G0408618200.01	LOC_Os04g35790	GLTP domain containing protein, putative, expressed
Chr4	OsR498G0408588300.01	Gene	781058	783707	+	/source=IGDBv2; /ID=OsR498G0408588300.01; /Name=OsR498G0408588300.01	LOC_Os04g35140	OsSub41 - Putative Subtilisin homologue, expressed
Chr4	OsR498G0408539300.01	Gene	76765	78138	+	/source=IGDBv2; /ID=OsR498G0408539300.01; /Name=OsR498G0408539300.01	LOC_Os04g33870	DUF623 domain containing protein, expressed
Chr4	OsR498G0408600600.01	Gene	982757	985226	-	/source=IGDBv2; /ID=OsR498G0408600600.01; /Name=OsR498G0408600600.01	LOC_Os04g35370	MBTB5 - Bric-a-Brac, Tramtrack, Broad Complex BTB domain with Meprin and TRAF Homology MATH domain, expressed
Chr4	OsR498G0408612900.01	Gene	1198181	1199301	+	/source=IGDBv2; /ID=OsR498G0408612900.01; /Name=OsR498G0408612900.01	LOC_Os04g35660	no apical meristem protein, putative, expressed
Chr4	OsR498G0408584200.01	Gene	705564	711295	-	/source=IGDBv2; /ID=OsR498G0408584200.01; /Name=OsR498G0408584200.01	LOC_Os04g35020	CSLH2 - cellulose synthase-like family H, expressed
Chr4	OsR498G0408557200.01	Gene	264362	265576	-	/source=IGDBv2; /ID=OsR498G0408557200.01; /Name=OsR498G0408557200.01	LOC_Os04g34170	retrotransposon protein, putative, unclassified, expressed
Chr4	OsR498G0408585700.01	Gene	752968	755709	+	/source=IGDBv2; /ID=OsR498G0408585700.01; /Name=OsR498G0408585700.01	LOC_Os04g35090	40S ribosomal protein S10, putative, expressed
Chr4	OsR498G0408612800.01	Gene	1193087	1196877	-	/source=IGDBv2; /ID=OsR498G0408612800.01; /Name=OsR498G0408612800.01	.	.
Chr4	OsR498G0408537200.01	Gene	51325	52146	-	/source=IGDBv2; /ID=OsR498G0408537200.01; /Name=OsR498G0408537200.01	.	.
Chr4	OsR498G0408570200.01	Gene	491676	492765	-	/source=IGDBv2; /ID=OsR498G0408570200.01; /Name=OsR498G0408570200.01	.	.
Chr4	OsR498G0408540100.01	Gene	83763	86033	+	/source=IGDBv2; /ID=OsR498G0408540100.01; /Name=OsR498G0408540100.01	LOC_Os04g33880	HVA22, putative, expressed
Chr4	OsR498G0408564200.01	Gene	355538	357942	-	/source=IGDBv2; /ID=OsR498G0408564200.01; /Name=OsR498G0408564200.01	LOC_Os04g34390	serine%2Fthreonine-protein kinase receptor precursor, putative, expressed
Chr4	OsR498G0408597500.01	Gene	943178	944500	+	/source=IGDBv2; /ID=OsR498G0408597500.01; /Name=OsR498G0408597500.01	LOC_Os04g35270	alpha-1,4-fucosyltransferase, putative, expressed
Chr4	OsR498G0408605200.01	Gene	1065662	1066941	-	/source=IGDBv2; /ID=OsR498G0408605200.01; /Name=OsR498G0408605200.01	LOC_Os04g35500	ZF-HD protein dimerisation region containing protein, expressed
Chr4	OsR498G0408582200.01	Gene	661488	665062	-	/source=IGDBv2; /ID=OsR498G0408582200.01; /Name=OsR498G0408582200.01	LOC_Os04g34930	COP9 signalosome complex subunit 8, putative, expressed
Chr4	OsR498G0408617100.01	Gene	1260303	1263090	+	/source=IGDBv2; /ID=OsR498G0408617100.01; /Name=OsR498G0408617100.01	LOC_Os04g35770	pectinesterase, putative, expressed
Chr4	OsR498G0408566500.01	Gene	424054	424583	+	/source=IGDBv2; /ID=OsR498G0408566500.01; /Name=OsR498G0408566500.01	LOC_Os04g34510	expressed protein
Chr4	OsR498G0408587500.01	Gene	773378	775805	+	/source=IGDBv2; /ID=OsR498G0408587500.01; /Name=OsR498G0408587500.01	LOC_Os04g35130	expressed protein
Chr4	OsR498G0408603800.01	Gene	1043452	1048190	-	/source=IGDBv2; /ID=OsR498G0408603800.01; /Name=OsR498G0408603800.01	LOC_Os04g35430	PHD-finger domain containing protein, expressed
Chr4	OsR498G0408598000.01	Gene	947972	952571	-	/source=IGDBv2; /ID=OsR498G0408598000.01; /Name=OsR498G0408598000.01	LOC_Os04g35280	neutral%2Falkaline invertase, putative, expressed
Chr4	OsR498G0408548300.01	Gene	166207	167600	+	/source=IGDBv2; /ID=OsR498G0408548300.01; /Name=OsR498G0408548300.01	LOC_Os04g34030	U-box domain-containing protein, putative, expressed
Chr4	OsR498G0408606500.01	Gene	1099013	1099737	+	/source=IGDBv2; /ID=OsR498G0408606500.01; /Name=OsR498G0408606500.01	LOC_Os04g35534	expressed protein
Chr4	OsR498G0408540600.01	Gene	86428	87114	-	/source=IGDBv2; /ID=OsR498G0408540600.01; /Name=OsR498G0408540600.01	LOC_Os04g33885	expressed protein
Chr4	OsR498G0408562900.01	Gene	327767	330223	+	/source=IGDBv2; /ID=OsR498G0408562900.01; /Name=OsR498G0408562900.01	LOC_Os04g34320	S-domain receptor-like protein kinase, putative, expressed
Chr4	OsR498G0408561300.01	Gene	311503	315476	+	/source=IGDBv2; /ID=OsR498G0408561300.01; /Name=OsR498G0408561300.01	LOC_Os04g34290	protein kinase, putative, expressed
Chr4	OsR498G0408563900.01	Gene	354726	359608	+	/source=IGDBv2; /ID=OsR498G0408563900.01; /Name=OsR498G0408563900.01	.	.
Chr4	OsR498G0408578900.01	Gene	603583	604158	+	/source=IGDBv2; /ID=OsR498G0408578900.01; /Name=OsR498G0408578900.01	.	.
Chr4	OsR498G0408532500.01	Gene	868	2262	+	/source=IGDBv2; /ID=OsR498G0408532500.01; /Name=OsR498G0408532500.01	LOC_Os04g33760	DUF584 domain containing protein, putative, expressed
Chr4	OsR498G0408602600.01	Gene	1020200	1024393	-	/source=IGDBv2; /ID=OsR498G0408602600.01; /Name=OsR498G0408602600.01	LOC_Os04g35410	expressed protein
Chr4	OsR498G0408594000.01	Gene	880170	883204	-	/source=IGDBv2; /ID=OsR498G0408594000.01; /Name=OsR498G0408594000.01	LOC_Os04g35220	expressed protein
Chr4	OsR498G0408607600.01	Gene	1112933	1113410	-	/source=IGDBv2; /ID=OsR498G0408607600.01; /Name=OsR498G0408607600.01	.	.
Chr4	OsR498G0408604500.01	Gene	1060789	1062860	+	/source=IGDBv2; /ID=OsR498G0408604500.01; /Name=OsR498G0408604500.01	LOC_Os04g35490	expressed protein
Chr4	OsR498G0408583500.01	Gene	688739	693563	+	/source=IGDBv2; /ID=OsR498G0408583500.01; /Name=OsR498G0408583500.01	LOC_Os04g34984	ubiquitin carboxyl-terminal hydrolase domain containing protein, expressed
Chr4	OsR498G0408586700.01	Gene	762062	768045	+	/source=IGDBv2; /ID=OsR498G0408586700.01; /Name=OsR498G0408586700.01	LOC_Os04g35114	receptor-like kinase, putative, expressed
Chr4	OsR498G0408568300.01	Gene	451007	452536	+	/source=IGDBv2; /ID=OsR498G0408568300.01; /Name=OsR498G0408568300.01	LOC_Os04g34590	UPF0496 protein 2, putative, expressed
Chr4	OsR498G0408554900.01	Gene	247153	248832	+	/source=IGDBv2; /ID=OsR498G0408554900.01; /Name=OsR498G0408554900.01	LOC_Os04g34140	U-box protein CMPG1, putative, expressed
Chr4	OsR498G0408599200.01	Gene	963044	967707	-	/source=IGDBv2; /ID=OsR498G0408599200.01; /Name=OsR498G0408599200.01	LOC_Os04g35300	SLL1 protein, putative, expressed
Chr4	OsR498G0408595100.01	Gene	901972	907708	+	/source=IGDBv2; /ID=OsR498G0408595100.01; /Name=OsR498G0408595100.01	LOC_Os04g35240	CAMK_CAMK_like.25 - CAMK includes calcium%2Fcalmodulin depedent protein kinases, expressed
Chr4	OsR498G0408617600.01	Gene	1263986	1266479	-	/source=IGDBv2; /ID=OsR498G0408617600.01; /Name=OsR498G0408617600.01	LOC_Os04g35780	expressed protein
Chr4	OsR498G0408567100.01	Gene	429000	434923	+	/source=IGDBv2; /ID=OsR498G0408567100.01; /Name=OsR498G0408567100.01	LOC_Os04g34530	integral membrane protein DUF6 containing protein, expressed
Chr4	OsR498G0408617400.01	Gene	1260348	1262086	-	/source=IGDBv2; /ID=OsR498G0408617400.01; /Name=OsR498G0408617400.01	LOC_Os04g35770	pectinesterase, putative, expressed
Chr4	OsR498G0408582600.01	Gene	666788	669789	-	/source=IGDBv2; /ID=OsR498G0408582600.01; /Name=OsR498G0408582600.01	LOC_Os04g34940	protein of unknown function domain containing protein, expressed
Chr4	OsR498G0408612600.01	Gene	1189965	1192798	-	/source=IGDBv2; /ID=OsR498G0408612600.01; /Name=OsR498G0408612600.01	LOC_Os04g35650	pentatricopeptide, putative, expressed
Chr4	OsR498G0408568100.01	Gene	447752	449869	+	/source=IGDBv2; /ID=OsR498G0408568100.01; /Name=OsR498G0408568100.01	LOC_Os04g34580	FAD binding domain containing protein, expressed
Chr4	OsR498G0408545900.01	Gene	144515	151051	+	/source=IGDBv2; /ID=OsR498G0408545900.01; /Name=OsR498G0408545900.01	LOC_Os04g34000	digalactosyldiacylglycerol synthase, chloroplast precursor, putative, expressed
Chr4	OsR498G0464369500.01	Gene	166230	167582	-	/source=IGDBv2; /ID=OsR498G0464369500.01; /Name=OsR498G0464369500.01	LOC_Os04g34030	U-box domain-containing protein, putative, expressed
Chr4	OsR498G0408605800.01	Gene	1073294	1084554	-	/source=IGDBv2; /ID=OsR498G0408605800.01; /Name=OsR498G0408605800.01	LOC_Os04g35510	CENP-E-like kinetochore protein, putative, expressed
Chr4	OsR498G0464398900.01	Gene	1215582	1216760	+	/source=IGDBv2; /ID=OsR498G0464398900.01; /Name=OsR498G0464398900.01	LOC_Os04g35690	tetratricopeptide repeat, putative, expressed
Chr4	OsR498G0408605300.01	Gene	1065948	1066808	+	/source=IGDBv2; /ID=OsR498G0408605300.01; /Name=OsR498G0408605300.01	LOC_Os04g35500	ZF-HD protein dimerisation region containing protein, expressed
Chr4	OsR498G0408556900.01	Gene	264330	266152	+	/source=IGDBv2; /ID=OsR498G0408556900.01; /Name=OsR498G0408556900.01	LOC_Os04g34170	retrotransposon protein, putative, unclassified, expressed
Chr4	OsR498G0408562300.01	Gene	321787	324181	+	/source=IGDBv2; /ID=OsR498G0408562300.01; /Name=OsR498G0408562300.01	LOC_Os04g34320	S-domain receptor-like protein kinase, putative, expressed
Chr4	OsR498G0408617000.01	Gene	1257727	1260083	-	/source=IGDBv2; /ID=OsR498G0408617000.01; /Name=OsR498G0408617000.01	LOC_Os04g35760	expressed protein
Chr4	OsR498G0408585300.01	Gene	746624	750875	+	/source=IGDBv2; /ID=OsR498G0408585300.01; /Name=OsR498G0408585300.01	LOC_Os04g35080	protein kinase domain containing protein, expressed
Chr4	OsR498G0408565700.01	Gene	394368	404142	+	/source=IGDBv2; /ID=OsR498G0408565700.01; /Name=OsR498G0408565700.01	LOC_Os04g34450	expressed protein
Chr4	OsR498G0408588600.01	Gene	781082	787674	-	/source=IGDBv2; /ID=OsR498G0408588600.01; /Name=OsR498G0408588600.01	LOC_Os04g35140	OsSub41 - Putative Subtilisin homologue, expressed
Chr4	OsR498G0408583700.01	Gene	696328	698890	+	/source=IGDBv2; /ID=OsR498G0408583700.01; /Name=OsR498G0408583700.01	LOC_Os04g35000	expressed protein
Chr4	OsR498G0408606300.01	Gene	1093418	1098350	+	/source=IGDBv2; /ID=OsR498G0408606300.01; /Name=OsR498G0408606300.01	LOC_Os04g35530	expressed protein
Chr4	OsR498G0408583900.01	Gene	701731	704890	+	/source=IGDBv2; /ID=OsR498G0408583900.01; /Name=OsR498G0408583900.01	LOC_Os04g35010	helix-loop-helix DNA-binding domain containing protein, expressed
Chr4	OsR498G0408560800.01	Gene	299798	300370	-	/source=IGDBv2; /ID=OsR498G0408560800.01; /Name=OsR498G0408560800.01	.	.
Chr4	OsR498G0408544300.01	Gene	125259	128630	+	/source=IGDBv2; /ID=OsR498G0408544300.01; /Name=OsR498G0408544300.01	LOC_Os04g33980	transposon protein, putative, Mutator sub-class, expressed
Chr4	OsR498G0464373800.01	Gene	300575	303004	+	/source=IGDBv2; /ID=OsR498G0464373800.01; /Name=OsR498G0464373800.01	LOC_Os04g34270	serine%2Fthreonine-protein kinase receptor precursor, putative, expressed
Chr4	OsR498G0408581600.01	Gene	643756	647399	-	/source=IGDBv2; /ID=OsR498G0408581600.01; /Name=OsR498G0408581600.01	.	.
Chr4	OsR498G0408593500.01	Gene	870125	878992	+	/source=IGDBv2; /ID=OsR498G0408593500.01; /Name=OsR498G0408593500.01	LOC_Os04g35210	Leucine Rich Repeat family protein, expressed
Chr4	OsR498G0408543600.01	Gene	107412	112568	-	/source=IGDBv2; /ID=OsR498G0408543600.01; /Name=OsR498G0408543600.01	LOC_Os04g33950	E2F family transcription factor protein, putative, expressed
Chr4	OsR498G0408599000.01	Gene	958566	961626	-	/source=IGDBv2; /ID=OsR498G0408599000.01; /Name=OsR498G0408599000.01	LOC_Os04g35290	OsPDIL5-2 protein disulfide isomerase PDIL5-2, expressed
Chr4	OsR498G0408597400.01	Gene	916752	933502	-	/source=IGDBv2; /ID=OsR498G0408597400.01; /Name=OsR498G0408597400.01	LOC_Os04g35260	DEAD%2FDEAH box helicase domain containing protein, expressed
Chr4	OsR498G0408616800.01	Gene	1256351	1257141	-	/source=IGDBv2; /ID=OsR498G0408616800.01; /Name=OsR498G0408616800.01	LOC_Os04g35750	expressed protein
Chr4	OsR498G0408590100.01	Gene	816105	822582	+	/source=IGDBv2; /ID=OsR498G0408590100.01; /Name=OsR498G0408590100.01	LOC_Os04g35190	OsFBX133 - F-box domain containing protein, expressed
Chr4	OsR498G0408597800.01	Gene	946366	947655	-	/source=IGDBv2; /ID=OsR498G0408597800.01; /Name=OsR498G0408597800.01	.	.
Chr4	OsR498G0408568600.01	Gene	451744	452584	-	/source=IGDBv2; /ID=OsR498G0408568600.01; /Name=OsR498G0408568600.01	LOC_Os04g34590	UPF0496 protein 2, putative, expressed
Chr4	OsR498G0408566200.01	Gene	412619	416143	-	/source=IGDBv2; /ID=OsR498G0408566200.01; /Name=OsR498G0408566200.01	LOC_Os04g34490	nodulin, putative, expressed
Chr4	OsR498G0408572300.01	Gene	526801	535800	+	/source=IGDBv2; /ID=OsR498G0408572300.01; /Name=OsR498G0408572300.01	LOC_Os04g34720	PHD-finger domain containing protein, putative, expressed
Chr4	OsR498G0408611000.01	Gene	1167732	1176221	-	/source=IGDBv2; /ID=OsR498G0408611000.01; /Name=OsR498G0408611000.01	LOC_Os04g35620	expressed protein
Chr4	OsR498G0408563500.01	Gene	346820	353054	+	/source=IGDBv2; /ID=OsR498G0408563500.01; /Name=OsR498G0408563500.01	.	.
Chr4	OsR498G0408613300.01	Gene	1203393	1204265	+	/source=IGDBv2; /ID=OsR498G0408613300.01; /Name=OsR498G0408613300.01	LOC_Os04g35670	retrotransposon protein, putative, unclassified, expressed
Chr4	OsR498G0408552500.01	Gene	209298	214114	+	/source=IGDBv2; /ID=OsR498G0408552500.01; /Name=OsR498G0408552500.01	LOC_Os04g34100	expressed protein
Chr4	OsR498G0408543300.01	Gene	106279	108383	+	/source=IGDBv2; /ID=OsR498G0408543300.01; /Name=OsR498G0408543300.01	LOC_Os04g33940	protein of unknown function DUF1279 domain containing protein, expressed
Chr4	OsR498G0408569500.01	Gene	482076	483439	+	/source=IGDBv2; /ID=OsR498G0408569500.01; /Name=OsR498G0408569500.01	LOC_Os04g34630	peroxidase precursor, putative, expressed
Chr4	OsR498G0408590600.01	Gene	824152	824797	-	/source=IGDBv2; /ID=OsR498G0408590600.01; /Name=OsR498G0408590600.01	.	.
Chr4	OsR498G0408565900.01	Gene	405156	408197	+	/source=IGDBv2; /ID=OsR498G0408565900.01; /Name=OsR498G0408565900.01	LOC_Os04g34460	PAP fibrillin family domain containing protein, expressed
Chr4	OsR498G0408563200.01	Gene	333282	336884	-	/source=IGDBv2; /ID=OsR498G0408563200.01; /Name=OsR498G0408563200.01	LOC_Os04g34330	serine%2Fthreonine-protein kinase receptor precursor, putative, expressed
Chr4	OsR498G0464378900.01	Gene	482301	484961	-	/source=IGDBv2; /ID=OsR498G0464378900.01; /Name=OsR498G0464378900.01	LOC_Os04g34640	expressed protein
Chr4	OsR498G0408569400.01	Gene	477211	480404	-	/source=IGDBv2; /ID=OsR498G0408569400.01; /Name=OsR498G0408569400.01	LOC_Os04g34620	expressed protein
Chr4	OsR498G0408551700.01	Gene	204049	204707	+	/source=IGDBv2; /ID=OsR498G0408551700.01; /Name=OsR498G0408551700.01	.	.
Chr4	OsR498G0408544100.01	Gene	117342	122357	+	/source=IGDBv2; /ID=OsR498G0408544100.01; /Name=OsR498G0408544100.01	LOC_Os04g33970	2-Cys peroxiredoxin BAS1, chloroplast precursor, putative, expressed
Chr4	OsR498G0408604400.01	Gene	1056685	1060374	-	/source=IGDBv2; /ID=OsR498G0408604400.01; /Name=OsR498G0408604400.01	LOC_Os04g35480	CDK5RAP1, putative, expressed
Chr4	OsR498G0408554500.01	Gene	236990	237464	+	/source=IGDBv2; /ID=OsR498G0408554500.01; /Name=OsR498G0408554500.01	LOC_Os04g34120	expressed protein
Chr4	OsR498G0464369800.01	Gene	180610	181683	+	/source=IGDBv2; /ID=OsR498G0464369800.01; /Name=OsR498G0464369800.01	LOC_Os04g34050	VQ domain containing protein, putative, expressed
Chr4	OsR498G0408600900.01	Gene	994846	1000495	+	/source=IGDBv2; /ID=OsR498G0408600900.01; /Name=OsR498G0408600900.01	LOC_Os04g35380	expressed protein
Chr4	OsR498G0408547300.01	Gene	160158	161343	+	/source=IGDBv2; /ID=OsR498G0408547300.01; /Name=OsR498G0408547300.01	.	.
Chr4	OsR498G0408600400.01	Gene	978403	982102	-	/source=IGDBv2; /ID=OsR498G0408600400.01; /Name=OsR498G0408600400.01	LOC_Os04g35340	MrBTB1 - Bric-a-Brac, Tramtrack, Broad Complex BTB domain with Meprin and TRAF Homology MATH-related domain, expressed
Chr4	OsR498G0408535900.01	Gene	41549	43015	+	/source=IGDBv2; /ID=OsR498G0408535900.01; /Name=OsR498G0408535900.01	LOC_Os04g33810	RNA recognition motif containing protein, putative, expressed
Chr4	OsR498G0408550000.01	Gene	180472	181770	-	/source=IGDBv2; /ID=OsR498G0408550000.01; /Name=OsR498G0408550000.01	LOC_Os04g34050	VQ domain containing protein, putative, expressed
Chr4	OsR498G0408609900.01	Gene	1146673	1152366	+	/source=IGDBv2; /ID=OsR498G0408609900.01; /Name=OsR498G0408609900.01	LOC_Os04g35570	Regulator of chromosome condensation domain containing protein, expressed
Chr4	OsR498G0408599600.01	Gene	969452	973431	-	/source=IGDBv2; /ID=OsR498G0408599600.01; /Name=OsR498G0408599600.01	LOC_Os04g35310	MBTB4 - Bric-a-Brac, Tramtrack, Broad Complex BTB domain with Meprin and TRAF Homology MATH domain, expressed
Chr4	OsR498G0408538100.01	Gene	66198	67237	+	/source=IGDBv2; /ID=OsR498G0408538100.01; /Name=OsR498G0408538100.01	LOC_Os04g33860	expressed protein
Chr4	OsR498G0408532700.01	Gene	4492	8731	+	/source=IGDBv2; /ID=OsR498G0408532700.01; /Name=OsR498G0408532700.01	LOC_Os04g33770	nucleoside-diphosphate-sugar epimerase, putative, expressed
Chr4	OsR498G0408596600.01	Gene	911961	912861	-	/source=IGDBv2; /ID=OsR498G0408596600.01; /Name=OsR498G0408596600.01	LOC_Os04g35250	MONOCULM 1, putative, expressed
Chr4	OsR498G0408565600.01	Gene	383995	390555	-	/source=IGDBv2; /ID=OsR498G0408565600.01; /Name=OsR498G0408565600.01	LOC_Os04g34440	ubiquitin interaction motif-containing protein, putative, expressed
Chr4	OsR498G0408584900.01	Gene	734001	741809	+	/source=IGDBv2; /ID=OsR498G0408584900.01; /Name=OsR498G0408584900.01	LOC_Os04g35060	nicotinate phosphoribosyltransferase family domain containing protein, expressed
Chr4	OsR498G0408603600.01	Gene	1040012	1044747	-	/source=IGDBv2; /ID=OsR498G0408603600.01; /Name=OsR498G0408603600.01	LOC_Os04g35430	PHD-finger domain containing protein, expressed
Chr4	OsR498G0408589300.01	Gene	803731	806929	+	/source=IGDBv2; /ID=OsR498G0408589300.01; /Name=OsR498G0408589300.01	LOC_Os04g35160	CorA-like magnesium transporter protein, putative, expressed
Chr4	OsR498G0408591900.01	Gene	845260	854136	+	/source=IGDBv2; /ID=OsR498G0408591900.01; /Name=OsR498G0408591900.01	LOC_Os04g35210	Leucine Rich Repeat family protein, expressed
Chr4	OsR498G0408592900.01	Gene	860288	864384	+	/source=IGDBv2; /ID=OsR498G0408592900.01; /Name=OsR498G0408592900.01	LOC_Os04g35210	Leucine Rich Repeat family protein, expressed
Chr4	OsR498G0408542500.01	Gene	100875	101940	+	/source=IGDBv2; /ID=OsR498G0408542500.01; /Name=OsR498G0408542500.01	LOC_Os04g33920	LTPL102 - Protease inhibitor%2Fseed storage%2FLTP family protein precursor, expressed
Chr4	OsR498G0408608400.01	Gene	1126017	1128314	-	/source=IGDBv2; /ID=OsR498G0408608400.01; /Name=OsR498G0408608400.01	LOC_Os04g35560	glutathione S-transferase, putative, expressed
Chr4	OsR498G0408600800.01	Gene	987477	991076	-	/source=IGDBv2; /ID=OsR498G0408600800.01; /Name=OsR498G0408600800.01	LOC_Os04g35370	MBTB5 - Bric-a-Brac, Tramtrack, Broad Complex BTB domain with Meprin and TRAF Homology MATH domain, expressed
Chr4	OsR498G0464375100.01	Gene	375102	377528	+	/source=IGDBv2; /ID=OsR498G0464375100.01; /Name=OsR498G0464375100.01	LOC_Os04g34420	serine%2Fthreonine-protein kinase receptor precursor, putative, expressed
Chr4	OsR498G0408586000.01	Gene	755697	758992	-	/source=IGDBv2; /ID=OsR498G0408586000.01; /Name=OsR498G0408586000.01	LOC_Os04g35100	phospholipase C, putative, expressed
Chr4	OsR498G0408608000.01	Gene	1124111	1124761	-	/source=IGDBv2; /ID=OsR498G0408608000.01; /Name=OsR498G0408608000.01	.	.
Chr4	OsR498G0408608200.01	Gene	1125246	1125715	-	/source=IGDBv2; /ID=OsR498G0408608200.01; /Name=OsR498G0408608200.01	LOC_Os04g35550	expressed protein
Chr4	OsR498G0408558000.01	Gene	272838	273933	-	/source=IGDBv2; /ID=OsR498G0408558000.01; /Name=OsR498G0408558000.01	LOC_Os04g34180	expressed protein
Chr4	OsR498G0408614800.01	Gene	1215475	1216917	-	/source=IGDBv2; /ID=OsR498G0408614800.01; /Name=OsR498G0408614800.01	LOC_Os04g35690	tetratricopeptide repeat, putative, expressed
Chr4	OsR498G0408543100.01	Gene	104590	105910	+	/source=IGDBv2; /ID=OsR498G0408543100.01; /Name=OsR498G0408543100.01	LOC_Os04g33930	LTPL103 - Protease inhibitor%2Fseed storage%2FLTP family protein precursor, expressed
Chr4	OsR498G0408603200.01	Gene	1027870	1039156	-	/source=IGDBv2; /ID=OsR498G0408603200.01; /Name=OsR498G0408603200.01	LOC_Os04g35420	helicase conserved C-terminal domain containing protein, expressed
