# Supplementary material for: Identification of two QTLs, BPH41 and BPH42, and their respective gene candidates for brown planthopper resistance in rice
Source: Sci Rep. 2022 Nov 2;12:18538. doi: 10.1038/s41598-022-21973-z (PMC9630283; doi:10.1038/s41598-022-21973-z)
Supplement: Supplementary file 4 — Supplementary Information 4. [file 41598_2022_21973_MOESM4_ESM.xlsx]

## Sheet: metadata
GISID	Sample	Genotype	Time	Timepoint	Geno_Time
ROS001	QTL1.1a	QTL1	0	00h	QTL1_00h
ROS002	QTL1.2a	QTL1	0	00h	QTL1_00h
ROS003	QTL1.3a	QTL1	0	00h	QTL1_00h
ROS004	QTL1.1b	QTL1	6	06h	QTL1_06h
ROS005	QTL1.2b	QTL1	6	06h	QTL1_06h
ROS006	QTL1.3b	QTL1	6	06h	QTL1_06h
ROS007	QTL1.1c	QTL1	24	24h	QTL1_24h
ROS008	QTL1.2c	QTL1	24	24h	QTL1_24h
ROS009	QTL1.3c	QTL1	24	24h	QTL1_24h
ROS010	QTL2.1a	QTL2	0	00h	QTL2_00h
ROS011	QTL2.2a	QTL2	0	00h	QTL2_00h
ROS012	QTL2.3a	QTL2	0	00h	QTL2_00h
ROS013	QTL2.1b	QTL2	6	06h	QTL2_06h
ROS014	QTL2.2b	QTL2	6	06h	QTL2_06h
ROS015	QTL2.3b	QTL2	6	06h	QTL2_06h
ROS016	QTL2.1c	QTL2	24	24h	QTL2_24h
ROS017	QTL2.2c	QTL2	24	24h	QTL2_24h
ROS018	QTL2.3c	QTL2	24	24h	QTL2_24h
ROS019	SWR66.1a	SWR66	0	00h	SWR66_00h
ROS020	SWR66.2a	SWR66	0	00h	SWR66_00h
ROS021	SWR66.3a	SWR66	0	00h	SWR66_00h
ROS022	SWR66.1b	SWR66	6	06h	SWR66_06h
ROS023	SWR66.2b	SWR66	6	06h	SWR66_06h
ROS024	SWR66.3b	SWR66	6	06h	SWR66_06h
ROS025	SWR66.1c	SWR66	24	24h	SWR66_24h
ROS026	SWR66.2c	SWR66	24	24h	SWR66_24h
ROS027	SWR66.3c	SWR66	24	24h	SWR66_24h
ROS028	SWD10.1a	SWD10	0	00h	SWD10_00h
ROS029	SWD10.2a	SWD10	0	00h	SWD10_00h
ROS030	SWD10.3a	SWD10	0	00h	SWD10_00h
ROS031	SWD10.1b	SWD10	6	06h	SWD10_06h
ROS032	SWD10.2b	SWD10	6	06h	SWD10_06h
ROS033	SWD10.3b	SWD10	6	06h	SWD10_06h
ROS034	SWD10.1c	SWD10	24	24h	SWD10_24h
ROS035	SWD10.2c	SWD10	24	24h	SWD10_24h
ROS036	SWD10.3c	SWD10	24	24h	SWD10_24h
