# Supplementary material for: Identification of two QTLs, BPH41 and BPH42, and their respective gene candidates for brown planthopper resistance in rice
Source: Sci Rep. 2022 Nov 2;12:18538. doi: 10.1038/s41598-022-21973-z (PMC9630283; doi:10.1038/s41598-022-21973-z)
Supplement: Supplementary file 5 — Supplementary Information 5. [file 41598_2022_21973_MOESM5_ESM.xlsx]

## Sheet: merged_counts_reorder
Geneid	ROS001	ROS002	ROS003	ROS004	ROS005	ROS006	ROS007	ROS008	ROS009	ROS010	ROS011	ROS012	ROS013	ROS014	ROS015	ROS016	ROS017	ROS018	ROS019	ROS020	ROS021	ROS022	ROS023	ROS024	ROS025	ROS026	ROS027	ROS028	ROS029	ROS030	ROS031	ROS032	ROS033	ROS034	ROS035	ROS036
OsR498G0100000400.01	1	0	0	1	0	0	0	0	1	0	0	0	0	0	0	0	0	0	0	0	0	0	0	0	0	0	0	1	4	4	0	2	1	3	3	2
OsR498G0100000700.01	663	574	657	781	920	826	619	885	629	725	745	678	628	604	801	821	727	820	653	679	656	887	675	894	751	658	766	763	724	844	792	793	699	1010	945	934
OsR498G0100001000.01	7	12	2	10	13	0	9	3	3	7	9	1	12	1	4	9	9	1	10	14	9	12	8	1	2	10	4	6	4	6	21	5	9	6	1	12
OsR498G0100001500.01	195	200	669	300	243	520	195	281	263	196	282	503	228	484	267	367	110	180	242	330	217	309	391	281	257	186	332	225	182	186	274	186	334	296	329	257
OsR498G0100001700.01	1575	1631	1327	2208	2088	1895	1391	1878	1457	1521	1895	1454	1536	1418	1519	1717	1249	1492	1568	1888	1672	1963	1481	1776	1304	1295	1992	1698	1406	1535	1681	1465	1737	1890	1876	1834
OsR498G0100002100.01	310	309	274	423	442	416	383	420	283	323	319	337	453	342	399	465	627	576	401	347	348	424	400	459	396	544	461	302	339	385	429	408	368	545	396	511
OsR498G0100002300.01	1844	2274	4639	1551	2642	2800	520	2228	2159	2423	2390	4609	864	2525	1728	1561	1193	673	2732	2396	3687	1691	983	4720	742	1270	1089	2982	3285	4771	4694	2439	3107	3280	5814	3113
OsR498G0100002900.01	525	385	555	629	603	555	483	698	486	468	536	500	459	421	493	617	592	700	503	455	487	575	522	512	557	610	673	487	409	432	535	429	438	502	551	457
OsR498G0100003100.01	2718	2189	1547	3301	2765	1624	2140	2774	1760	3087	2186	1309	3244	2342	1845	2708	3300	3334	2690	2218	1818	2534	2628	1911	2672	2674	2467	2180	1989	2013	2051	2509	2253	3150	1884	2981
OsR498G0100004300.01	516	586	360	861	1314	725	624	1350	474	601	612	492	1176	320	625	1033	1307	836	672	625	653	1076	1137	812	928	1232	406	571	616	663	867	989	697	1070	844	910
OsR498G0100004600.01	220	168	282	185	158	278	126	192	227	229	184	288	135	173	187	118	145	189	232	205	222	207	125	201	111	128	193	151	186	211	183	159	163	179	166	185
OsR498G0100005300.01	2	0	0	0	0	0	0	0	0	0	0	0	0	0	0	0	0	0	0	1	0	0	1	0	0	0	1	0	0	0	0	0	0	1	0	0
OsR498G0100006300.01	1482	1429	2046	2106	2142	2564	1962	1794	1925	1381	1406	2443	2241	2055	2312	2722	2963	2155	1647	1779	2103	1804	2077	2182	2360	2665	2441	1670	1523	2152	1960	2070	2301	2472	2177	2217
OsR498G0100006700.01	44	46	68	85	54	51	43	85	35	70	45	42	54	69	63	57	81	74	56	59	34	55	49	55	47	48	50	52	59	43	68	54	57	76	49	43
OsR498G0100006900.01	45	18	376	26	30	180	15	24	75	19	17	467	28	346	13	17	17	14	26	14	28	26	17	14	17	19	22	22	16	11	13	11	113	20	23	12
OsR498G0100007300.01	5	14	6	7	6	1	11	6	2	13	6	1	6	21	2	7	0	3	6	8	10	10	5	5	7	2	9	10	7	6	8	3	16	9	7	12
OsR498G0160003700.01	203	335	120	381	332	207	207	331	161	280	287	202	124	194	243	205	130	97	367	321	242	273	170	249	150	7	310	267	267	272	282	282	302	322	201	285
OsR498G0100009800.01	0	0	0	0	0	0	0	0	0	0	0	0	0	0	0	0	0	0	0	0	0	0	0	0	0	0	0	0	0	0	0	0	0	0	0	0
OsR498G0100010200.01	0	0	0	0	0	0	0	0	0	0	0	0	0	0	0	0	0	0	0	0	0	0	0	0	0	0	0	0	0	0	0	0	0	0	0	0
OsR498G0100010600.01	0	0	0	0	0	0	0	0	0	0	0	0	0	0	0	0	0	0	0	1	0	0	0	0	0	0	0	0	0	0	0	0	0	0	0	0
OsR498G0100010900.01	85	124	45	142	220	145	135	272	149	104	128	83	230	83	127	202	271	114	118	142	153	166	153	140	141	206	197	196	235	160	195	191	172	263	201	215
OsR498G0100011300.01	10	9	2	33	10	16	8	24	7	13	6	4	12	18	12	4	13	10	7	5	3	11	11	5	7	13	15	2	3	7	8	9	26	20	16	21
OsR498G0100011500.01	429	324	737	448	262	713	278	250	504	372	363	1008	238	657	473	343	354	402	405	399	649	221	190	502	289	217	423	338	371	489	324	310	505	410	468	453
OsR498G0100011700.01	2393	2307	1255	3306	4841	1893	1691	2922	1604	2700	2446	1575	3357	984	1858	3494	2620	1153	2702	3430	2783	3685	4105	3172	2338	2591	1309	3071	2690	3504	3657	3895	2719	4603	3203	3976
OsR498G0100011900.01	2594	2298	3088	2499	2014	2882	1231	1975	2824	3105	3063	3455	1003	2596	2419	1511	944	1446	2593	2817	2607	2278	1162	3889	1040	713	2427	2754	2861	2915	3069	1647	2938	2777	3604	2407
OsR498G0100012100.01	390	323	388	477	462	542	375	458	408	479	378	469	348	474	516	478	483	589	401	373	305	389	371	491	372	458	696	392	321	427	399	357	476	440	490	516
OsR498G0100012800.01	5054	6458	1812	8818	11960	5841	11161	17373	5070	5015	8030	2171	18017	5009	4283	16254	23823	10775	7327	8903	3983	13814	10488	4646	11630	15120	12162	11345	11597	6802	12490	11054	8111	16599	10341	12175
OsR498G0100013000.01	210	257	1308	218	231	985	174	125	541	249	348	1006	125	702	508	170	171	208	210	309	625	214	117	696	127	95	503	300	295	586	398	166	530	252	599	332
OsR498G0100013300.01	119	169	104	136	167	182	108	233	165	194	188	213	165	70	220	198	264	242	192	159	173	128	136	302	119	143	144	125	136	191	233	137	160	147	249	167
OsR498G0100013600.01	6	8	6	6	3	20	4	12	14	2	6	20	5	16	16	6	6	6	9	12	9	2	8	11	3	1	4	4	5	9	5	8	12	8	6	7
OsR498G0100014000.01	0	0	0	0	0	0	0	0	0	0	0	0	0	0	0	0	0	0	0	0	0	0	0	0	0	0	0	0	0	0	0	0	0	0	0	0
OsR498G0100014200.01	1858	2071	2740	2239	1785	3208	1635	1562	2599	2036	1937	3192	1649	3020	2389	1568	1611	2252	1828	2034	2298	1764	1236	2691	1600	1201	2927	2075	2023	2416	2345	1639	3161	2250	2918	2409
OsR498G0100014700.01	603	559	1487	730	602	1800	381	579	1074	796	702	1677	209	1233	1213	422	306	634	651	779	972	597	309	1315	325	200	925	905	857	1522	1088	645	1412	898	1519	1014
OsR498G0100015100.01	47	19	229	36	39	165	33	40	73	33	23	173	43	457	25	17	31	31	29	17	26	44	15	24	19	11	28	16	11	14	7	13	72	20	23	22
OsR498G0100015400.01	1006	902	1690	1165	1033	2121	878	945	1502	1043	1024	1778	824	1402	1726	954	1157	1288	1173	1052	1351	957	725	1698	868	739	1841	866	851	1223	992	716	1324	1001	1391	1087
OsR498G0100015500.01	1607	1398	991	1951	2204	1400	1219	2092	1098	1729	1586	1131	1929	1217	1508	1826	1922	1721	1872	1832	1477	1867	2018	1557	1625	1698	1502	1461	1334	1541	1501	1603	1279	1922	1465	1753
OsR498G0100015900.01	32	7	3	21	7	19	9	23	5	51	31	10	5	47	76	19	15	65	29	9	30	54	20	7	27	4	17	1	2	67	11	33	29	2	1	11
OsR498G0100016300.01	8966	9058	3852	10262	9156	5634	4850	9525	6805	8686	9482	4924	7832	5381	7534	6568	7680	6022	12156	12392	7847	9651	7187	11295	5340	8542	5039	13152	11092	9066	11091	9917	8749	12539	9389	10454
OsR498G0100017100.01	2	1	16	0	1	28	0	0	8	0	3	26	1	2	25	1	2	2	6	1	25	0	2	21	2	0	1	0	1	1	0	0	6	0	1	1
OsR498G0100017400.01	633	547	568	800	711	666	483	794	552	629	539	662	578	542	613	662	650	609	615	634	694	656	584	809	452	576	573	758	724	800	832	744	832	995	795	923
OsR498G0100017900.01	629	558	1715	632	1009	1263	357	866	778	676	795	1726	557	1055	833	791	849	474	697	786	1246	702	556	1512	511	824	625	923	902	1526	1223	1021	1042	1139	1506	1253
OsR498G0100018400.01	201	430	280	356	419	338	348	395	317	326	411	289	341	224	337	284	222	449	451	359	337	250	252	477	229	181	363	156	210	198	238	204	181	229	314	245
OsR498G0100018800.01	42	74	56	106	50	74	107	35	101	54	77	49	58	50	97	69	62	170	50	65	71	56	35	96	81	38	156	0	0	2	1	1	1	0	0	0
OsR498G0100018900.01	196	231	516	239	199	497	135	163	438	266	373	555	62	232	433	126	51	222	242	289	455	221	58	502	94	36	362	971	941	1572	1136	659	1397	976	1507	1077
OsR498G0100020100.01	2	1	3	3	5	1	0	1	2	2	4	0	2	0	1	0	1	0	0	0	1	0	0	2	1	0	3	11	11	13	28	9	7	13	11	14
OsR498G0100020700.01	23	45	132	41	31	65	12	32	50	37	21	54	11	63	26	24	2	14	31	26	25	14	19	61	5	11	62	158	86	88	150	78	96	110	186	104
OsR498G0100021200.01	101	84	65	135	142	71	88	113	58	90	75	52	95	60	126	107	114	105	104	101	86	80	89	97	64	108	61	93	59	93	99	107	70	99	68	100
OsR498G0100021400.01	1560	950	585	2027	1962	1054	1377	2044	864	1478	1223	562	2792	988	1552	2472	2206	2890	1145	1453	998	1887	1985	849	2482	2530	1282	1806	1607	1862	1874	2496	2020	2939	2120	3166
OsR498G0100022900.01	1727	1716	1500	1932	1864	1832	1116	1856	1600	1926	1960	1685	1025	1371	1626	1261	1010	1146	1820	1821	1798	1790	1183	2151	885	742	1290	1761	1656	1834	1720	1212	1469	1623	1783	1447
OsR498G0100023200.01	617	751	41	898	3638	130	908	2711	137	428	228	126	1525	32	310	2375	1177	986	1061	661	355	2340	2059	285	756	1075	27	1084	303	974	788	3934	578	1989	216	2781
OsR498G0100023400.01	140	64	23	243	2191	64	498	765	146	223	22	136	2024	112	318	1073	849	759	321	269	64	2763	810	69	445	475	33	212	103	237	536	1955	574	1155	219	1341
OsR498G0100023600.01	189	234	490	228	394	362	135	354	201	207	241	412	187	279	283	289	272	157	216	286	251	282	161	339	200	204	189	211	192	290	310	291	161	258	342	256
OsR498G0100023800.01	243	291	81	377	266	181	190	378	143	222	371	95	215	112	169	259	115	163	184	279	130	379	171	201	122	85	224	115	135	72	119	58	78	112	139	73
OsR498G0100023900.01	69	75	219	87	68	216	53	77	204	87	77	241	98	216	243	112	129	175	83	118	202	104	80	201	67	100	252	74	67	132	90	84	183	114	114	179
OsR498G0100024100.01	12	9	30	9	7	26	8	7	20	6	11	17	6	28	25	9	26	27	10	6	36	9	4	26	6	15	29	15	8	28	11	11	17	9	22	26
OsR498G0100024300.01	19	31	70	26	23	90	28	27	54	26	31	65	41	81	73	41	46	67	30	34	69	31	29	59	35	57	81	37	34	57	39	35	63	33	37	48
OsR498G0100024500.01	741	775	1501	966	1069	1485	767	927	1074	807	841	1233	998	1142	1173	1159	1277	1185	837	933	1141	869	785	1122	937	1218	1463	977	937	963	1068	812	1157	1210	1245	1174
OsR498G0100024800.01	2711	2151	1679	3975	3657	3009	2552	2591	2442	3019	2616	2938	3100	3288	2701	3561	2664	4581	2552	3397	3195	2973	3328	2906	3285	2029	2159	3124	2271	3749	2564	2996	3603	3007	2516	5771
OsR498G0100024900.01	1429	1546	1755	1788	1726	1788	1202	1978	1443	1574	1701	1644	1372	1486	1449	1429	1326	1109	1775	1681	1600	1733	1308	1723	1130	1393	1475	1696	1527	1582	1810	1409	1837	1783	1952	1601
OsR498G0100025600.01	772	626	652	1114	955	968	1052	863	875	722	744	630	1369	1163	768	1333	1522	1181	910	886	718	967	1060	767	996	1803	1027	779	604	620	678	1143	1035	1222	876	1212
OsR498G0100026400.01	356	407	689	352	352	596	247	335	502	352	426	595	321	740	580	302	301	317	413	392	422	328	235	489	289	334	600	414	431	472	453	335	471	407	734	326
OsR498G0100027200.01	1	5	1	2	3	1	1	3	0	4	1	0	5	0	0	5	0	0	1	6	2	1	1	6	0	0	2	0	1	0	0	0	0	0	0	0
OsR498G0100027300.01	197	232	484	254	255	476	163	229	322	259	294	456	127	321	394	171	140	199	216	267	296	202	117	402	144	152	312	207	226	313	263	156	364	225	427	241
OsR498G0100027600.01	2698	2527	1907	2957	3457	2666	2048	2716	2229	3151	2616	2239	3862	2860	2592	3622	3968	2545	3196	3266	3147	3275	3270	3283	3108	3573	2372	2646	2671	3034	2754	3134	3479	3540	2986	3363
OsR498G0100027900.01	1191	1219	1058	1810	1292	1735	1267	1005	1591	1361	1397	1517	1135	1458	1933	1282	1181	1725	1337	1350	1596	1280	1099	1956	1322	1106	1848	1158	1090	1580	1188	1144	1799	1554	1418	1802
OsR498G0100028100.01	1890	1722	3287	2460	1814	3175	1387	1713	2727	2005	2145	3063	1413	2887	2402	1743	1623	2020	1951	2027	2346	1850	1447	2607	1541	1427	2580	1922	1587	2195	1913	1615	2434	2043	2314	2114
OsR498G0100028700.01	68	111	72	35	84	91	126	140	202	96	78	232	169	18	81	402	152	750	65	66	96	54	137	162	329	219	111	3	6	21	19	43	15	10	15	31
OsR498G0100029100.01	5	2	0	1	0	2	3	2	3	3	0	3	4	1	3	6	6	15	1	0	3	3	5	3	11	2	2	0	1	0	0	0	1	0	0	0
OsR498G0100029700.01	1741	1173	3382	1621	1851	3638	1676	1028	2803	1673	1308	3524	1697	2154	3650	1890	1443	2973	1696	1782	1638	1401	1442	2664	1097	1447	2396	2042	1522	2160	2035	3019	2804	2601	3714	3194
OsR498G0100029900.01	26	29	9	51	26	24	19	25	29	18	34	1	33	41	4	21	21	10	25	31	1	24	29	6	9	4	39	32	12	4	21	22	49	33	50	49
OsR498G0100030100.01	79	64	1298	35	78	815	51	80	510	50	60	1342	52	1091	32	45	57	5	51	42	124	58	36	161	13	34	95	53	25	53	16	22	666	48	224	83
OsR498G0100031000.01	94	64	61	72	112	107	67	71	81	53	72	69	136	76	171	192	205	172	73	96	28	103	75	45	141	182	105	38	54	32	41	68	57	35	37	57
OsR498G0100031100.01	397	320	371	529	473	448	340	409	352	405	341	321	481	354	505	473	512	444	386	393	314	457	490	304	338	429	414	507	359	436	425	457	475	548	414	455
OsR498G0100031400.01	1	1	0	0	0	1	0	0	0	0	1	0	0	0	0	0	0	0	0	2	0	1	2	0	0	3	1	4	0	5	0	2	5	8	5	4
OsR498G0100031500.01	18	36	51	17	15	56	14	14	70	31	65	72	8	44	86	13	8	24	29	44	53	8	2	89	8	12	60	89	132	163	139	39	147	92	243	102
OsR498G0100031800.01	4501	3631	5770	5734	3598	7023	4323	3434	6448	3968	3876	6804	5080	8990	6065	4568	5658	6211	5337	4073	6047	3387	4170	6265	4624	4984	7637	4329	3547	5131	3378	4329	8864	4896	4579	6426
OsR498G0100032000.01	671	680	351	940	683	826	616	468	667	587	836	484	545	329	704	671	483	677	507	766	729	899	427	614	426	480	659	615	540	688	711	636	552	740	660	685
OsR498G0100032200.01	0	0	0	1	0	1	0	0	0	0	0	0	0	0	0	0	0	0	0	0	0	0	0	0	0	0	0	0	0	2	0	0	0	0	1	0
OsR498G0100033300.01	33	37	24	40	21	19	28	42	13	36	61	23	18	12	30	25	22	17	40	42	6	29	33	19	14	27	31	32	26	18	31	25	13	21	33	17
OsR498G0100033600.01	487	516	239	728	1111	252	344	1715	459	581	561	238	909	62	625	838	293	562	690	623	734	700	779	704	222	250	27	629	756	603	638	1311	264	803	341	825
OsR498G0100033900.01	2761	1814	929	3117	817	1084	2493	959	1940	2216	1416	944	3383	6873	1716	1430	1977	3281	4181	1295	1655	1145	1519	719	2532	1678	3026	2395	1723	1072	1005	1408	5939	2116	1019	2549
OsR498G0100034200.01	1948	1993	2379	2355	1592	3014	1699	1279	2433	1964	2208	2676	680	1952	2918	1683	404	2031	2104	2143	2368	1333	857	2762	1175	463	2627	1785	1555	2119	2053	906	2097	1756	2176	1579
OsR498G0100034600.01	29	28	168	29	44	127	15	54	82	29	48	195	26	111	69	38	24	54	43	33	27	21	25	13	40	54	63	36	34	32	42	36	64	38	35	53
OsR498G0100035200.01	440	535	2045	434	462	1866	192	313	1542	608	987	2107	169	1560	1398	198	118	228	363	548	927	388	174	1399	116	82	997	421	622	740	581	113	1243	308	1239	316
OsR498G0100035400.01	1	6	2	15	1	3	3	2	0	2	3	0	5	20	0	1	12	0	3	8	0	2	5	0	0	10	3	0	0	0	1	0	0	0	0	0
OsR498G0160018800.01	0	2	0	0	1	0	0	1	0	0	0	1	1	1	1	0	0	0	0	3	0	4	2	0	0	2	1	2	0	0	1	1	0	1	0	2
OsR498G0100035600.01	155	249	79	272	581	192	125	639	142	271	262	98	449	94	161	458	328	187	227	244	180	541	492	210	241	524	95	369	354	314	529	573	283	692	539	455
OsR498G0100035700.01	2129	1884	3839	2900	2278	4305	1657	1886	3011	2310	2104	4286	1945	4171	3148	2158	2121	2256	2526	2355	3106	2082	1900	3460	1817	1761	2934	2388	2167	3093	2605	2355	3876	2869	3081	3053
OsR498G0100035900.01	104	133	67	170	230	58	100	264	56	117	104	57	146	68	94	152	137	100	134	141	100	166	152	117	109	94	68	153	136	169	189	195	138	257	174	208
OsR498G0100036600.01	0	2	0	4	0	1	4	1	2	1	1	0	1	0	2	0	0	8	0	1	0	0	0	0	2	0	2	0	0	0	0	0	0	0	0	0
OsR498G0100037100.01	5	3	2	5	3	1	8	1	0	4	4	2	14	1	9	20	0	20	0	8	20	4	13	0	9	0	0	0	0	0	0	0	0	0	0	0
OsR498G0100037600.01	4	25	13	13	39	2	49	9	16	11	4	6	20	15	30	65	25	124	4	2	7	16	9	14	78	109	17	38	65	143	60	165	130	71	86	288
OsR498G0100038000.01	5	6	4	6	5	0	4	5	4	4	7	1	9	4	5	3	10	7	2	12	2	8	4	3	8	3	5	5	4	3	6	8	1	1	7	3
OsR498G0100038100.01	980	1215	246	1267	2226	328	1010	3082	590	1151	802	337	1630	337	996	1811	1003	2236	1351	1105	672	2047	1658	735	1054	912	447	1009	1094	653	1164	1779	495	1295	729	1216
OsR498G0100038300.01	1988	2691	543	2574	4579	806	1846	4812	1348	1982	1910	740	3235	591	1832	3716	2878	4467	2588	2482	1470	3632	3127	1761	2779	2501	946	1595	1678	1494	2163	3347	861	2414	1255	2447
OsR498G0100038900.01	40	63	13	53	19	16	35	38	17	17	27	10	55	74	11	9	7	19	42	35	13	21	11	24	12	8	16	24	30	7	24	14	14	27	17	14
OsR498G0100039200.01	78	66	261	75	83	116	37	99	65	91	97	171	41	103	60	74	63	29	85	82	94	66	31	84	56	79	56	83	87	130	110	60	70	129	136	93
OsR498G0100039500.01	2	0	0	5	0	0	0	0	0	0	6	0	2	24	0	0	1	0	1	2	0	0	1	0	0	1	4	1	0	0	0	0	1	0	1	0
OsR498G0100040000.01	393	275	489	398	338	567	336	370	417	370	341	512	395	535	452	420	551	497	397	346	360	342	372	439	410	420	595	412	371	460	371	427	516	475	532	530
OsR498G0100040400.01	5	6	9	15	3	2	3	3	1	5	6	1	3	6	15	3	1	4	9	2	1	5	4	2	6	4	2	1	4	0	0	3	2	0	2	2
OsR498G0100040600.01	807	667	328	1147	672	632	767	578	430	571	607	380	1219	1046	710	661	1125	983	783	540	575	791	703	415	747	662	894	565	515	561	490	1045	922	784	579	846
OsR498G0100042300.01	8	2	6	1	1	4	0	0	1	2	7	0	0	0	0	0	0	0	0	0	0	0	0	0	1	0	8	7	3	14	11	5	5	5	6	11
OsR498G0100043500.01	0	1	29	11	5	53	4	2	18	2	9	23	2	16	14	1	0	4	2	0	8	6	2	12	4	1	30	6	9	31	21	6	20	16	21	14
OsR498G0100043400.01	125	68	33	127	108	83	251	40	242	91	84	51	258	190	164	134	349	695	100	117	166	84	85	62	187	241	187	75	118	153	153	188	153	302	258	325
OsR498G0100044000.01	0	0	0	0	0	0	0	0	0	0	0	0	0	0	0	0	0	0	0	0	0	0	0	0	0	0	0	0	0	0	0	0	0	0	0	0
OsR498G0100043700.01	72	48	126	106	80	144	223	19	234	66	65	105	154	127	140	97	203	505	49	58	131	54	36	84	148	157	165	76	73	138	157	147	232	220	252	288
OsR498G0100044500.01	5	1	2	3	0	3	3	2	2	4	3	1	4	2	1	4	3	8	3	5	1	2	3	2	0	1	3	2	4	7	5	7	2	5	3	3
OsR498G0100045000.01	379	348	577	479	358	664	323	268	535	385	443	543	282	502	575	320	190	313	391	466	492	443	274	402	270	158	771	259	223	162	251	192	314	333	312	239
OsR498G0100045100.01	43	60	40	55	50	7	63	14	13	55	9	20	5	148	48	41	6	54	20	4	62	27	19	21	19	4	30	9	29	95	17	37	42	17	15	44
OsR498G0100045600.01	223	147	230	161	197	272	213	172	241	338	164	229	120	192	242	267	163	264	157	148	269	159	95	228	191	140	378	71	108	207	85	113	139	110	155	182
OsR498G0100045700.01	63	30	19	39	57	23	61	37	42	57	30	15	43	77	22	65	48	82	22	23	39	34	15	16	42	33	73	34	62	106	67	76	52	43	50	121
OsR498G0100046400.01	908	834	1324	1453	1132	1672	1102	724	1236	1280	1023	1266	794	1146	2253	1207	1075	1318	1055	1131	1220	1178	987	1279	998	777	1832	342	287	403	441	275	376	399	429	338
OsR498G0100046500.01	2	1	0	2	0	0	0	2	1	0	0	0	0	1	0	1	3	0	2	0	0	1	0	0	4	3	0	1	0	0	0	0	0	0	0	0
OsR498G0100046700.01	257	148	153	239	223	131	235	200	204	266	202	137	310	245	274	298	385	302	189	180	174	324	174	131	191	277	408	32	29	42	70	45	31	27	18	41
OsR498G0100047200.01	138	140	209	173	227	230	133	166	155	196	149	202	72	89	223	138	80	175	156	201	192	177	112	199	99	77	231	28	27	40	35	24	33	31	26	40
OsR498G0100047300.01	1	0	3	7	1	4	8	0	17	0	3	0	1	7	1	7	2	4	2	8	1	1	2	2	11	4	10	5	13	4	4	11	19	10	13	8
OsR498G0100047600.01	436	347	584	602	475	593	442	352	548	453	496	417	384	439	590	566	400	509	373	517	526	582	358	485	362	345	858	0	0	0	1	0	0	0	0	0
OsR498G0100047800.01	77	62	117	105	108	121	95	44	98	69	76	82	68	96	124	125	68	77	79	78	112	87	58	109	75	47	180	0	0	0	0	1	0	0	0	0
OsR498G0100047900.01	2	0	0	9	0	1	0	0	2	0	1	0	0	0	20	0	0	1	0	0	0	0	1	1	0	0	1	0	0	0	0	0	0	0	0	0
OsR498G0100048500.01	0	5	1	3	10	2	4	10	4	3	10	1	7	1	13	14	5	8	10	6	3	12	1	3	5	9	6	0	9	5	5	8	6	11	8	9
OsR498G0160024500.01	0	0	0	0	0	0	0	0	0	0	0	0	0	0	0	0	1	0	1	0	0	0	0	0	0	0	0	0	0	0	0	0	0	0	0	0
OsR498G0100049000.01	22	18	25	17	29	21	23	29	19	28	34	32	26	23	27	27	32	42	24	22	13	37	22	10	32	27	29	16	16	13	21	8	24	29	11	25
OsR498G0100049100.01	32	16	42	29	32	25	51	44	52	28	29	35	38	26	39	48	63	60	28	19	27	49	32	37	32	49	42	43	41	30	42	25	15	42	47	44
OsR498G0100049600.01	0	0	0	0	0	0	0	0	0	0	0	0	0	0	0	0	0	0	0	0	0	0	0	0	0	0	0	0	0	0	0	0	0	0	0	0
OsR498G0100050400.01	2	0	0	2	1	0	0	3	0	2	2	1	0	2	0	1	2	1	1	1	1	1	1	3	1	1	3	5	9	13	12	6	5	5	1	4
OsR498G0100050600.01	1	2	1	1	0	1	2	3	1	0	1	1	0	0	0	3	1	1	1	6	0	1	1	0	2	1	4	4	12	3	3	3	1	5	5	12
OsR498G0100050900.01	115	58	28	82	66	40	77	111	78	120	68	46	113	84	39	148	157	97	96	85	74	137	79	69	44	124	123	46	73	93	69	62	68	46	28	80
OsR498G0100051200.01	33	10	11	12	9	12	12	8	23	22	39	12	18	17	8	37	34	8	26	26	4	23	21	14	14	18	23	0	0	0	2	0	0	0	0	0
OsR498G0100051400.01	1	0	0	0	1	1	4	2	2	5	10	3	3	4	1	6	7	2	2	4	0	3	0	0	3	5	4	0	0	1	0	4	0	0	0	0
OsR498G0100051800.01	0	0	1	0	0	0	1	0	1	0	0	0	3	0	0	1	0	0	0	0	0	0	0	0	0	0	1	53	48	48	63	21	75	46	83	32
OsR498G0100052000.01	1	0	2	0	0	0	1	1	3	3	0	0	1	0	2	1	2	6	0	4	1	1	0	0	0	1	3	231	387	430	375	236	352	373	333	375
OsR498G0100052100.01	22	0	2	12	9	11	13	20	19	16	14	8	15	15	21	14	23	16	14	18	9	23	14	4	12	15	36	39	97	92	105	62	54	51	43	81
OsR498G0100052800.01	0	0	0	0	0	0	0	0	0	0	0	1	0	0	0	0	0	1	0	1	1	1	0	0	0	0	0	0	2	3	2	1	4	0	6	1
OsR498G0100053000.01	1	0	0	0	0	0	0	0	0	0	0	0	0	0	0	0	1	0	0	0	0	0	0	0	0	0	0	0	1	0	1	1	0	0	0	0
OsR498G0160026800.01	0	0	0	0	0	0	0	0	0	0	2	0	0	1	1	0	0	0	0	0	0	0	0	0	0	0	0	8	3	3	7	7	8	9	3	5
OsR498G0100053600.01	19	27	35	31	30	51	32	23	27	18	32	26	34	33	24	41	34	21	38	34	23	62	23	23	16	30	22	610	608	520	636	572	722	731	559	640
OsR498G0100054000.01	1	2	3	4	4	1	4	8	5	1	2	4	2	5	2	4	9	4	4	4	4	0	3	6	5	10	2	125	118	122	125	97	157	134	125	167
OsR498G0100054400.01	740	707	1215	992	801	1284	716	858	944	748	804	1184	607	952	1079	879	820	1089	853	958	1044	834	670	1225	814	801	1154	1121	1002	1579	1239	980	1310	1193	1566	1314
OsR498G0100054600.01	0	0	0	0	0	0	0	0	0	0	0	0	0	0	0	0	0	0	0	0	0	0	0	0	0	0	0	0	0	0	0	0	0	0	0	0
OsR498G0100054700.01	0	0	0	1	0	0	0	0	0	0	0	1	0	0	2	0	1	0	0	0	0	0	0	0	0	0	1	0	2	1	1	1	1	1	1	0
OsR498G0100055200.01	0	0	0	0	0	0	0	0	0	0	0	0	0	0	0	0	0	0	0	0	0	1	0	1	0	0	0	13	14	12	18	21	24	18	17	32
OsR498G0100056000.01	146	138	218	195	176	208	133	211	192	173	150	191	154	203	195	225	172	320	140	136	136	165	131	201	177	153	274	17	25	19	13	20	29	36	40	40
OsR498G0100056100.01	20	15	15	17	9	14	16	15	29	31	20	14	13	34	14	21	27	45	5	20	8	15	1	4	37	6	30	0	3	2	4	1	1	1	1	2
OsR498G0100056400.01	6	12	15	14	15	22	3	14	13	8	12	16	4	18	26	7	15	17	13	5	11	15	10	12	11	10	18	4	6	3	7	3	4	0	8	7
OsR498G0100056600.01	53	51	33	54	51	47	19	55	18	32	53	30	71	27	44	51	60	32	78	77	21	56	27	23	30	58	39	172	180	158	156	158	119	199	199	200
OsR498G0100056700.01	19	13	8	21	9	16	18	11	24	27	30	16	24	22	13	35	32	29	25	19	5	28	9	3	21	10	24	23	13	22	34	10	8	22	18	31
OsR498G0100057000.01	113	86	105	73	143	101	53	125	48	71	70	73	60	59	67	95	82	59	96	93	77	88	43	50	55	113	42	77	87	70	91	92	118	99	118	113
OsR498G0100057100.01	4375	3360	663	5223	8126	911	2243	5529	1117	3090	2869	557	3371	327	1597	3488	1879	1920	4492	5194	2891	6465	3351	1623	3200	2217	975	2750	1607	1753	2214	3163	975	3187	1345	2740
OsR498G0100057500.01	828	850	888	667	634	809	350	672	763	1055	901	867	456	572	692	736	408	749	745	704	992	611	407	1200	391	351	482	589	636	959	738	550	695	727	1004	724
OsR498G0100057700.01	1867	1372	1863	2022	1681	1983	1297	1583	1491	1461	1560	2143	1854	2782	1871	1759	1892	1804	1765	1717	1588	1491	1614	2098	1408	1241	1998	1595	1378	1803	1436	1592	2342	1867	1770	2115
OsR498G0100058700.01	260	253	198	332	420	161	449	314	160	191	140	176	418	102	393	582	298	1248	551	328	364	367	387	177	639	219	97	455	311	520	303	1052	253	759	450	1074
OsR498G0100059400.01	521	478	271	323	499	430	307	937	361	530	303	313	804	517	730	666	1086	1175	792	340	905	576	794	460	834	902	282	962	830	1007	972	1929	1028	1022	795	1414
OsR498G0100060400.01	389	453	138	394	331	252	342	378	230	491	472	115	195	142	201	201	52	280	607	374	477	339	153	324	207	92	250	237	242	221	314	168	184	258	163	164
OsR498G0100060600.01	342	289	142	388	345	287	320	381	302	534	288	222	841	500	437	511	417	763	578	302	339	389	427	277	428	298	371	446	466	415	464	564	514	576	495	742
OsR498G0100061000.01	15	30	24	26	37	34	17	43	30	34	31	25	46	9	49	28	22	25	35	18	54	21	24	62	18	27	22	19	20	33	20	25	30	27	45	35
OsR498G0100062400.01	945	890	912	968	670	1087	339	485	841	673	690	1144	732	1898	966	462	645	581	1160	590	545	478	778	807	354	670	1006	957	946	520	427	740	2109	923	674	957
OsR498G0100063000.01	0	0	1	0	3	0	0	0	2	1	0	0	2	0	0	2	0	0	3	1	0	0	0	1	0	0	0	0	0	0	1	2	1	0	1	0
OsR498G0100063100.01	0	0	0	0	0	0	0	0	0	0	0	0	0	0	0	0	0	0	0	0	0	0	0	0	0	0	0	0	0	0	0	0	0	0	0	0
OsR498G0100063300.01	246	231	202	304	246	313	195	215	239	242	246	294	132	153	299	157	175	236	258	268	341	231	211	423	190	145	276	385	353	526	403	272	455	340	401	340
OsR498G0100063700.01	0	1	0	0	0	0	1	0	3	0	0	1	0	0	0	0	0	0	1	0	0	0	0	0	1	1	1	2	0	0	0	0	2	0	0	0
OsR498G0100063900.01	0	0	0	0	0	0	0	0	0	0	0	0	0	0	0	1	0	0	0	0	0	0	0	0	0	0	0	0	0	1	0	0	2	0	1	0
OsR498G0100064200.01	0	4	0	3	0	3	5	1	3	2	0	0	4	0	2	1	1	3	1	2	0	1	7	0	3	1	0	2	3	4	3	4	0	11	4	7
OsR498G0100064800.01	2462	2460	1839	4534	4384	3391	2607	3616	2855	3004	2567	2305	3777	2368	3007	4667	3630	2322	3034	3357	3544	3662	4325	4148	3200	4103	2414	5443	5136	6134	7492	6081	5491	7222	7435	6007
OsR498G0100065000.01	305	229	517	401	227	465	239	279	367	450	347	446	263	439	362	311	286	417	249	330	231	332	182	256	211	201	325	182	163	267	198	159	207	185	271	212
OsR498G0100065400.01	280	278	137	283	351	226	213	319	154	328	286	186	289	132	221	326	275	168	281	341	376	367	376	264	192	231	174	307	253	293	247	277	212	277	241	293
OsR498G0100065900.01	274	212	187	370	187	243	166	184	218	251	228	211	198	234	249	176	149	237	254	221	147	155	154	255	175	131	215	210	188	174	217	135	127	187	201	190
OsR498G0100066200.01	5127	4426	6547	6645	3415	7568	6467	2516	8074	4554	3702	4988	4856	9670	6705	5882	4792	5557	8060	4539	6727	3199	4506	4145	6344	4582	9236	6259	4699	4384	4391	4352	9234	6145	5284	6774
OsR498G0100066400.01	3604	3253	7665	3253	3537	7524	1629	2797	5434	3725	3734	9348	1582	6323	4573	2479	2497	2311	3905	3619	6881	2525	2001	8694	1881	2338	4311	4080	4081	7642	5048	3296	6114	4383	6762	4651
OsR498G0100066800.01	1	1	0	1	2	0	0	1	0	1	0	0	0	7	1	0	1	0	2	6	0	1	0	0	1	0	0	0	4	0	0	0	0	1	0	0
OsR498G0100066900.01	839	764	742	876	757	1001	822	744	831	734	713	768	959	965	899	908	1123	1125	1016	797	938	798	697	803	933	1052	1113	583	560	599	618	758	792	756	684	805
OsR498G0100067400.01	296	293	140	416	384	189	133	383	89	251	334	157	164	88	152	228	85	146	154	351	171	462	163	126	156	72	154	220	235	163	186	191	112	175	163	149
OsR498G0100069500.01	0	0	0	0	0	0	0	0	0	0	0	0	0	0	0	0	0	0	0	0	0	0	0	0	0	0	0	0	0	0	0	0	0	0	0	0
OsR498G0100070800.01	240	159	73	234	185	66	287	191	134	215	190	62	414	137	170	369	262	213	235	256	161	157	189	102	243	487	110	143	138	115	139	210	129	292	272	272
OsR498G0100070900.01	0	1	0	0	2	0	0	0	0	1	0	0	5	0	0	2	3	0	0	0	0	0	0	0	0	0	0	1	1	3	0	0	1	1	1	0
OsR498G0100071400.01	1606	1681	1456	2121	2556	1837	1500	1511	1317	1812	1732	1595	3258	1765	1964	2467	2683	1526	1862	2315	1814	2066	2403	1902	2262	3041	1491	1653	1515	1768	1484	1981	1995	2211	1581	2140
OsR498G0100071500.01	820	710	1049	913	623	878	498	654	870	806	921	943	537	1077	777	598	544	643	801	746	712	601	476	836	449	419	949	818	729	640	727	530	1116	748	978	818
OsR498G0100071700.01	21	21	1	24	10	2	15	7	1	35	8	1	7	64	0	5	15	4	6	16	2	19	15	0	11	9	33	12	9	0	7	3	35	18	15	18
OsR498G0100071900.01	2	8	4	13	5	0	6	4	0	16	11	0	3	22	0	3	9	0	4	6	0	5	5	0	0	13	15	9	6	0	6	1	6	7	8	10
OsR498G0100072600.01	0	0	0	0	0	0	0	0	0	0	0	0	0	0	0	0	0	0	0	0	0	0	0	0	0	0	0	0	0	0	0	0	0	0	0	0
OsR498G0100072700.01	8	20	28	18	23	48	32	16	18	9	21	22	29	38	18	36	52	31	17	14	6	20	18	17	27	50	63	29	35	8	23	30	27	43	35	19
OsR498G0100073300.01	2	0	4	7	14	6	9	4	3	1	0	0	28	0	27	38	8	32	4	8	1	12	14	0	12	27	14	1	1	1	2	2	1	4	3	5
OsR498G0100073600.01	0	0	0	0	0	0	0	0	0	0	0	0	0	0	0	0	0	0	0	0	0	0	0	0	0	0	0	0	0	0	0	0	0	0	0	0
OsR498G0100074200.01	0	0	0	0	0	0	0	0	0	0	0	0	0	0	0	0	0	0	0	0	0	0	0	0	0	0	0	0	0	0	0	0	0	0	0	0
OsR498G0100074300.01	0	0	0	0	0	0	0	0	0	0	0	0	0	0	0	0	0	0	0	0	0	0	0	0	0	0	0	0	0	0	0	0	0	0	0	0
OsR498G0100074500.01	1	0	2	0	0	0	0	0	0	0	1	1	0	1	1	0	0	0	0	5	0	1	0	0	0	0	0	0	0	3	0	0	2	2	3	0
OsR498G0100075100.01	0	0	0	0	0	0	0	0	0	0	0	0	0	0	0	0	0	0	0	0	0	0	0	0	0	0	0	0	0	0	0	0	0	0	0	0
OsR498G0100075400.01	0	0	0	0	0	0	0	0	0	0	0	0	0	0	0	0	0	0	0	0	0	0	0	0	0	0	0	0	0	0	0	0	0	0	0	0
OsR498G0100078800.01	0	0	0	0	0	1	0	0	1	0	0	0	0	0	0	0	0	0	0	0	0	0	0	0	0	0	0	0	0	2	0	0	0	0	2	0
OsR498G0100078900.01	0	0	2	1	0	0	0	0	0	1	0	1	0	0	1	1	1	3	0	0	0	0	0	0	0	0	1	0	2	0	0	0	0	2	0	0
OsR498G0100080000.01	11	0	0	16	1	0	6	0	0	0	3	0	76	93	0	2	111	3	0	2	0	0	14	0	0	12	0	0	0	0	0	0	0	0	0	0
OsR498G0160038700.01	1	0	0	0	0	0	1	0	0	0	0	0	2	4	0	0	6	9	0	0	0	0	2	0	0	1	0	0	0	0	0	0	0	0	0	1
OsR498G0100080200.01	178	56	0	311	39	42	219	17	135	79	86	51	1524	947	41	193	1463	1076	51	130	5	35	277	7	42	476	69	60	66	15	117	110	139	190	74	80
OsR498G0100080600.01	46	9	2	65	6	3	50	3	91	9	9	11	605	1126	17	14	746	1220	15	21	1	2	93	3	10	74	24	32	36	28	61	121	218	97	7	71
OsR498G0100081000.01	388	211	25	274	27	39	921	34	113	265	221	68	3373	1951	71	163	2067	1742	307	109	204	38	565	63	497	752	432	850	484	173	62	1276	1939	1411	126	1679
OsR498G0100081600.01	8932	6307	400	12421	2901	3147	13862	3746	5357	7756	4623	1678	39301	29362	4009	5343	22579	33415	11960	8236	3899	2313	13408	2667	7333	10021	9185	5689	4410	948	699	8045	9741	8329	758	8965
OsR498G0100081800.01	8009	3730	177	9052	1356	1881	13943	1606	3377	4677	2619	844	47067	27878	2691	3926	25214	35301	10366	5278	2595	847	10068	1047	5971	9852	6056	9893	5807	536	479	6910	25852	11489	953	15023
OsR498G0100081900.01	9	7	0	12	1	0	17	3	2	9	4	0	54	37	4	7	26	30	10	9	1	6	10	2	12	9	5	15	17	2	2	12	45	34	3	34
OsR498G0100082200.01	0	0	5	1	0	1	7	0	43	2	51	1	0	12	0	0	9	259	0	0	119	0	3	35	171	2	3	4	3	27	0	10	9	16	6	76
OsR498G0100082600.01	1	0	1	12	4	0	0	1	1	5	3	3	3	2	15	0	2	3	24	1	3	2	1	2	0	0	0	24	22	0	2	15	3	9	1	15
OsR498G0100082800.01	6977	3929	698	6989	2943	1361	12213	1516	2708	5712	4381	1768	52650	13709	3190	8324	26295	30465	11489	4267	2774	2789	10154	1018	10589	13406	3692	5095	2844	1110	1251	6135	7252	4982	980	6457
OsR498G0100082900.01	0	1	1	0	0	0	0	0	0	0	0	0	0	0	0	0	0	2	0	0	0	0	0	0	0	0	0	6	5	4	8	11	6	7	15	14
OsR498G0100083100.01	1	0	0	0	0	0	0	2	0	0	0	0	0	0	1	0	0	0	1	0	0	0	0	0	0	0	0	0	0	0	0	0	0	0	0	0
OsR498G0100083900.01	0	0	0	0	0	0	0	0	0	0	0	0	5	0	0	1	2	0	0	0	0	1	1	0	1	2	0	1	2	4	0	10	4	1	1	5
OsR498G0100084100.01	0	0	0	0	0	0	0	0	0	0	0	0	0	0	0	0	0	0	0	0	0	0	0	0	0	0	0	0	0	0	0	0	0	0	0	0
OsR498G0100084400.01	0	0	0	0	0	0	0	0	0	0	0	0	0	0	0	0	0	0	0	0	0	0	0	0	0	0	0	0	0	1	0	0	0	0	0	0
OsR498G0100084600.01	28	38	18	67	56	31	64	44	24	40	51	29	73	51	34	50	113	39	51	40	28	62	73	45	89	67	75	66	55	51	66	117	77	97	66	81
OsR498G0100084700.01	1360	1599	2309	1759	1379	3342	1674	572	2272	1618	1751	2750	617	1322	2828	1121	664	2101	1637	1975	2353	1290	646	3700	1244	384	3127	1233	1224	2705	1882	1027	1964	1561	2192	1641
OsR498G0100085200.01	101	110	134	114	119	172	83	101	131	105	93	166	105	137	131	122	130	142	142	113	109	104	89	178	109	113	139	79	75	92	93	94	137	105	102	108
OsR498G0100085300.01	1340	1110	2602	1729	754	2073	841	760	1840	1248	1479	2196	589	2413	1697	726	627	993	1346	1136	1561	765	645	2126	526	597	2034	1287	1011	1441	1165	552	2047	981	1732	961
OsR498G0100085500.01	1663	1346	1673	2113	1495	2061	1359	1363	1787	1410	1397	2011	1631	2156	1880	1639	1924	1873	1848	1532	1864	1360	1459	1862	1559	1758	2092	1600	1214	1880	1392	1682	2112	1861	1649	1924
OsR498G0100086500.01	21	12	14	16	13	13	5	13	10	18	19	9	12	5	51	28	11	38	7	12	12	46	6	13	41	13	24	3	5	11	2	8	13	5	8	23
OsR498G0100086800.01	1	0	1	3	0	0	2	3	0	1	0	0	0	0	0	1	0	4	0	0	0	0	0	0	1	0	3	0	0	1	0	1	0	0	0	2
OsR498G0100086900.01	83	77	165	93	107	140	97	185	114	106	103	130	128	136	124	183	186	146	155	118	136	104	140	146	94	243	119	140	191	126	177	181	242	182	205	230
OsR498G0100087200.01	0	0	0	0	0	0	0	3	0	0	0	0	0	0	1	0	0	0	0	0	0	0	0	0	0	0	0	0	0	0	0	0	0	0	0	0
OsR498G0100087500.01	4	5	16	0	3	3	1	4	15	4	5	2	16	8	11	8	6	5	24	7	15	6	8	38	5	7	1	13	13	18	9	22	12	8	2	25
OsR498G0100088000.01	0	0	0	0	0	0	0	0	0	0	0	0	0	0	0	0	0	0	0	0	0	0	0	0	0	0	0	3	8	2	1	4	2	2	6	0
OsR498G0100088600.01	3	3	6	5	0	3	0	0	4	7	15	0	2	6	1	0	1	6	2	2	5	2	0	1	1	0	3	19	24	5	6	2	21	6	15	10
OsR498G0100089400.01	35	20	26	29	4	19	22	32	13	17	36	10	18	16	15	33	17	21	15	26	4	30	5	5	10	11	60	153	221	25	133	48	63	161	212	59
OsR498G0100089600.01	1121	1172	647	1554	1967	993	899	1722	836	1301	1134	842	1230	1004	846	1385	1197	872	1262	1534	1141	1515	1312	1446	976	1378	939	1242	1229	1331	1593	1416	1381	1886	1559	1578
OsR498G0100089700.01	322	353	359	498	620	678	360	484	438	344	375	417	366	333	582	633	462	408	444	531	590	549	480	618	431	453	373	374	389	520	521	510	497	602	573	479
OsR498G0100089900.01	1	0	0	1	1	0	2	2	0	3	2	0	2	2	0	0	1	0	0	1	0	1	0	0	0	1	0	0	0	0	2	0	1	0	2	2
OsR498G0100090900.01	0	0	0	0	0	0	0	0	0	0	0	0	0	0	0	0	0	0	0	0	0	0	0	0	0	0	0	0	0	0	0	0	0	0	0	0
OsR498G0100091100.01	0	0	0	6	0	0	0	0	1	2	2	3	0	0	0	2	0	0	0	0	1	2	0	2	2	0	0	0	0	0	1	0	0	2	0	0
OsR498G0100091300.01	472	144	129	510	46	416	264	256	2470	458	136	2150	574	3585	193	62	303	608	102	266	16	26	89	64	5	82	310	15	22	1	6	16	175	15	9	26
OsR498G0100091500.01	576	388	315	480	480	405	622	744	536	375	411	238	591	473	630	825	544	1257	501	576	411	577	397	291	723	729	583	438	307	364	429	738	317	515	468	639
OsR498G0100091900.01	143	136	212	208	130	224	156	98	221	99	94	123	196	252	225	142	161	169	147	114	104	82	116	118	191	210	146	93	53	53	66	116	184	131	134	114
OsR498G0100093200.01	22	0	16	15	1	13	8	1	12	34	21	19	6	21	39	23	17	68	18	13	24	14	19	1	23	1	19	2	7	22	7	7	9	1	2	23
OsR498G0100094400.01	520	511	116	494	145	140	163	143	148	214	358	106	724	401	206	207	1463	179	505	224	204	243	586	233	209	467	376	148	102	10	98	200	303	361	107	214
OsR498G0100094500.01	2693	1533	804	1977	2131	1103	1360	2192	1525	2625	2038	850	2790	1598	2318	2463	4824	3595	2675	1647	1032	3236	2913	694	1887	4161	2164	1922	1466	1653	1899	2427	1053	1642	910	1875
OsR498G0100094800.01	3248	2893	897	3492	2164	1388	1377	1586	1094	2214	2575	826	2115	3094	1091	1193	794	1129	2732	2688	1517	2460	1638	1076	1024	518	1908	3641	2145	1586	1926	1724	3911	2889	1665	3259
OsR498G0100095000.01	4488	3743	5766	4353	2152	5549	2600	2586	6165	4882	5120	6907	1907	5250	4895	2708	2701	3315	5047	4064	5833	2440	1771	7228	2721	2278	4993	3597	4164	4252	4111	1989	5185	3364	5054	3302
OsR498G0100095800.01	4	11	4	15	10	7	9	6	5	5	7	6	20	9	4	18	19	7	15	5	7	20	7	2	9	9	10	6	10	6	22	7	13	7	12	4
OsR498G0100095900.01	3965	4343	1993	5094	3914	3149	3003	3037	3334	4541	4618	2604	2881	1904	3668	3547	4384	4912	4914	4887	3482	3500	2509	4110	3667	3074	4413	2582	2269	3724	3207	2096	1849	2684	2003	2641
OsR498G0100096500.01	9	20	10	26	73	36	63	31	25	11	16	3	185	9	26	234	243	77	35	16	9	68	100	19	204	835	69	6	11	2	24	34	6	69	48	34
OsR498G0100097300.01	0	2	1	1	3	4	3	3	4	0	0	1	5	3	2	9	10	7	1	1	2	2	1	0	12	20	0	5	1	0	0	7	0	3	7	6
OsR498G0100098300.01	0	0	10	3	2	12	4	0	1	1	3	4	0	0	8	3	0	6	1	2	5	0	0	1	3	0	1	1	0	1	0	0	0	0	0	0
OsR498G0100099600.01	419	493	759	565	385	758	341	373	571	455	649	521	473	1133	512	229	493	319	333	418	519	513	264	508	251	258	953	228	395	407	391	177	526	370	566	382
OsR498G0100101300.01	8	11	292	14	9	324	427	21	825	16	7	282	19	5	1057	490	21	2526	387	10	1667	11	10	1261	411	139	17	0	2	274	263	4	4	4	9	10
OsR498G0100101900.01	1	0	0	0	0	0	0	0	0	0	0	0	0	1	0	0	0	0	0	0	0	0	0	0	0	0	0	1	0	0	0	0	1	0	0	0
OsR498G0100102600.01	851	368	310	1186	333	360	1331	837	506	960	604	304	2807	1976	1198	757	2062	1538	786	340	601	631	540	439	958	1135	1501	463	356	578	458	675	686	714	563	832
OsR498G0100103600.01	261	369	202	192	318	253	254	478	273	302	208	320	312	240	254	524	295	1135	497	242	408	305	373	547	534	196	162	195	132	228	189	415	275	188	160	446
OsR498G0100104900.01	532	511	2018	661	380	2765	497	245	1805	527	716	2189	848	2779	2119	329	756	1824	623	746	1326	327	478	1697	724	895	1244	691	698	1125	778	533	2577	830	1595	1264
OsR498G0100105200.01	12	11	15	7	3	9	4	0	2	1	14	10	1	23	11	4	2	4	13	10	3	3	0	12	5	1	3	16	8	10	16	10	19	15	9	10
OsR498G0100106000.01	423	391	365	559	131	417	322	265	519	182	380	289	647	492	397	781	825	253	727	334	930	171	337	400	494	1852	220	300	307	255	370	522	268	381	141	176
OsR498G0100107300.01	0	0	0	0	0	0	0	0	0	0	0	0	0	0	0	0	0	0	0	0	0	0	0	0	0	0	0	0	0	0	0	0	0	0	0	0
OsR498G0100108600.01	0	0	0	1	0	0	0	0	0	0	0	0	0	1	0	0	0	0	0	0	0	0	0	0	0	1	0	1	0	1	0	2	0	0	0	0
OsR498G0100108700.01	886	1265	966	1175	1436	1486	1076	1331	1549	1174	1111	1606	1465	779	2299	1949	1539	2864	1519	1413	2317	1172	1151	2177	1041	1696	802	1080	1321	1200	1644	2122	960	1781	1662	1560
OsR498G0100109300.01	0	0	0	0	0	0	0	0	0	0	1	0	0	0	0	0	0	0	0	0	0	0	0	0	0	0	0	0	0	0	1	0	0	0	0	0
OsR498G0100109900.01	6657	6515	10796	8532	8028	16630	7440	6451	9740	5959	6568	8763	8012	10682	13564	13035	13045	7643	7375	6674	10356	6941	6915	10665	8975	16005	12298	5932	6345	7675	7035	8812	8764	8862	10145	8785
OsR498G0100110900.01	108	148	277	116	161	260	91	219	142	175	153	222	160	153	175	199	266	176	162	145	185	140	142	177	162	233	198	167	189	182	188	172	188	210	260	200
OsR498G0100111200.01	36	27	3	54	35	21	18	40	13	25	36	10	5	14	15	10	11	6	34	26	21	21	9	31	6	6	12	52	14	16	23	28	33	40	31	42
OsR498G0100111600.01	17159	12770	1558	21129	15855	5755	9064	16458	4978	10809	15404	2730	14152	15884	4711	7948	12480	9920	7693	10555	1803	14098	8193	5913	3158	9884	5574	20671	10669	3472	9972	12410	17883	19643	10714	13021
OsR498G0100112200.01	6	5	29	20	10	23	12	10	23	16	13	24	7	27	24	9	7	7	8	8	17	12	10	25	4	1	20	18	12	10	10	14	11	11	14	12
OsR498G0100112300.01	0	0	1	1	0	0	0	0	0	0	0	0	0	0	0	0	1	0	1	0	0	0	1	0	1	0	0	0	2	0	1	0	0	0	1	0
OsR498G0100112800.01	40	32	30	32	46	61	5	56	36	22	58	32	16	91	49	29	2	12	37	54	33	43	10	48	9	0	29	23	31	23	12	16	51	18	34	18
OsR498G0100113200.01	8	3	4	0	5	1	4	1	0	5	6	1	0	16	2	1	0	1	10	4	5	1	4	4	0	1	0	4	4	0	5	3	7	10	1	8
OsR498G0100113300.01	260	206	155	240	197	164	223	201	210	166	173	185	163	366	223	266	233	255	390	178	205	179	205	189	192	217	210	238	155	201	189	356	303	176	180	280
OsR498G0100113600.01	120	136	146	104	120	169	80	112	118	127	134	195	111	124	133	141	108	128	131	130	162	127	85	138	126	130	112	106	96	157	136	124	121	127	165	121
OsR498G0100114000.01	0	5	3	0	6	3	1	0	1	2	6	2	0	0	5	9	0	3	4	8	4	2	4	3	5	0	2	0	0	1	1	2	1	0	1	0
OsR498G0100115600.01	0	0	0	0	0	0	0	0	0	0	0	0	0	0	0	0	0	0	0	0	0	0	0	0	0	0	0	0	0	0	0	0	0	0	0	0
OsR498G0100115900.01	601	554	2683	896	316	1844	370	142	1543	566	675	1614	242	1898	1638	314	516	362	358	705	865	145	235	697	319	669	1546	881	1011	942	723	271	1390	708	1611	478
OsR498G0100116200.01	26	18	621	10	28	378	15	22	272	10	15	214	5	303	55	9	6	1	17	11	101	13	3	97	9	1	135	21	8	29	8	2	106	11	81	31
OsR498G0100116700.01	2007	1795	1784	2361	2063	2486	1599	1765	2229	2094	2105	1646	2334	2267	2126	2066	2258	2265	2007	2199	1506	2135	1593	2071	1934	2100	2440	1887	1832	1752	2056	1819	2146	2504	2363	2079
OsR498G0100116900.01	1476	2053	1489	2328	1711	2486	1572	1286	2345	2113	2455	2247	1449	1126	2826	2250	1132	2052	2082	2384	3192	1693	1473	3314	1414	418	2496	1940	1889	3284	2784	1464	2095	2191	2930	1708
OsR498G0100117100.01	37	64	34	67	75	63	83	44	44	68	70	40	134	47	69	224	58	57	89	68	111	112	155	113	87	10	72	51	78	122	122	96	94	64	90	39
OsR498G0100117500.01	0	2	5	1	0	3	0	0	0	1	2	1	0	0	3	0	0	2	4	0	3	0	0	0	1	0	0	0	0	0	1	0	1	1	0	1
OsR498G0100117900.01	68	146	699	109	217	1250	130	266	423	123	98	837	107	470	565	259	110	166	165	80	411	162	248	700	100	57	285	108	73	259	161	153	643	117	350	253
OsR498G0100118300.01	0	0	0	1	3	3	2	1	0	0	0	1	0	1	2	3	3	3	0	0	0	4	0	1	4	0	0	0	0	3	0	3	4	0	1	7
OsR498G0100118500.01	5	4	13	1	6	5	3	2	5	4	9	2	1	6	6	4	6	3	1	7	4	2	3	9	4	8	2	6	3	10	8	3	6	10	4	3
OsR498G0100118700.01	10	18	21	10	29	23	3	36	12	17	13	14	16	18	5	9	19	17	6	11	11	14	17	9	13	20	22	15	27	13	27	31	21	20	26	29
OsR498G0100119100.01	1908	2431	3890	2474	1898	3467	1317	1633	3476	1904	3345	3715	827	2495	2617	1148	1027	1035	1525	2570	3327	2072	964	3650	926	1204	3364	2494	2291	3474	2466	1306	2439	2103	3449	1873
OsR498G0100119500.01	541	197	374	419	280	829	610	281	981	434	441	435	497	645	859	885	518	2420	277	284	578	499	226	309	1312	970	455	143	191	763	321	622	432	271	473	840
OsR498G0100119800.01	57	63	6	60	22	14	28	18	37	49	71	34	24	77	19	62	35	95	42	37	44	26	45	55	39	1	30	26	16	12	10	28	30	26	21	23
OsR498G0100120000.01	491	506	68	755	792	133	754	477	258	426	510	68	472	415	286	1267	377	878	561	520	364	460	679	329	436	511	144	409	573	311	585	733	332	789	386	647
OsR498G0100120100.01	0	0	0	0	1	0	0	0	1	0	0	0	0	2	1	0	0	0	0	0	0	0	0	0	0	0	0	0	0	1	0	1	0	1	1	1
OsR498G0100120600.01	24	15	7	27	6	9	9	18	5	16	12	0	19	35	7	5	25	3	25	21	1	4	21	2	2	12	7	8	0	0	0	0	0	0	3	2
OsR498G0100120800.01	3125	2832	1310	3811	2767	1276	1966	2319	1388	2127	2560	248	4458	3169	1714	3384	4462	1332	3295	2983	545	1989	3667	534	2348	6246	2072	1768	1763	261	1079	1450	1384	2700	1767	1539
OsR498G0100120900.01	3	9	0	5	4	0	2	4	1	2	5	0	3	3	1	8	9	3	4	7	1	2	5	0	5	9	3	2	3	0	1	8	2	3	0	0
OsR498G0100121200.01	11	19	10	30	40	17	14	21	7	12	14	7	40	20	18	41	27	5	11	22	18	21	29	31	8	17	12	0	0	0	0	0	0	0	0	0
OsR498G0100121300.01	10	4	0	6	8	2	4	6	3	2	1	0	11	7	2	4	8	3	3	18	1	5	6	0	2	11	2	2	2	0	1	1	0	2	2	1
OsR498G0100122800.01	6	4	3	4	7	3	4	13	1	2	3	1	7	2	2	12	23	8	14	1	4	8	10	2	8	12	10	2	4	3	1	14	4	9	1	12
OsR498G0100122900.01	1796	1817	899	2022	2566	901	2071	3603	1455	1652	1480	663	4776	1337	1385	4330	5475	4010	2726	1594	1018	3561	4347	2036	2844	6734	2378	1340	1479	850	1384	6593	1751	2652	1461	3578
OsR498G0100123400.01	1	3	1	5	2	2	7	5	0	3	1	7	2	3	5	5	8	6	6	2	18	3	4	1	2	5	3	2	1	0	1	2	3	3	2	0
OsR498G0100123800.01	0	0	0	0	0	0	0	0	0	0	0	0	0	0	0	0	0	0	0	0	0	0	0	0	0	0	0	0	0	0	0	0	0	0	0	0
OsR498G0100124200.01	4	4	3	2	12	1	3	3	3	0	2	11	4	1	1	4	0	20	8	6	22	3	4	0	2	10	0	2	0	0	0	2	1	6	0	1
OsR498G0100124300.01	2	1	2	1	4	1	3	4	3	1	2	1	3	0	1	1	4	8	3	1	7	0	3	1	2	7	3	1	1	0	1	2	3	4	5	0
OsR498G0100124800.01	114	156	19	171	211	17	63	210	24	151	107	20	45	18	54	87	11	7	129	133	63	156	49	33	42	14	32	111	130	95	143	175	51	133	78	97
OsR498G0100124900.01	7	9	9	10	5	12	5	7	7	5	9	8	5	9	9	2	0	12	7	7	3	3	1	11	1	2	15	8	17	10	8	8	11	7	19	5
OsR498G0100125200.01	2891	2265	599	3449	1615	1009	2372	1419	951	1974	1646	589	4090	5287	1550	2005	6778	2106	3515	1899	1235	1633	2972	897	2942	2768	3085	1963	1597	1275	1313	2718	1748	3349	1148	2688
OsR498G0100125400.01	231	167	21	299	77	78	177	48	99	182	147	32	268	659	139	122	451	223	263	112	93	101	204	52	283	190	361	4	1	0	1	1	3	3	0	1
OsR498G0100125600.01	1	0	0	2	2	0	0	3	0	4	5	1	0	2	0	3	2	2	2	0	5	0	2	0	1	2	3	0	1	0	0	0	0	3	0	4
OsR498G0100126200.01	2	1	2	10	1	5	10	3	11	12	5	4	10	16	13	6	10	22	3	1	4	4	7	2	24	11	9	1	0	1	3	5	5	3	2	10
OsR498G0100126800.01	195	163	206	268	294	258	283	243	178	252	209	228	269	221	409	447	378	447	246	219	257	277	233	273	249	353	352	65	61	154	143	94	139	110	156	186
OsR498G0100127100.01	3	1	6	22	2	0	1	0	3	25	11	4	6	14	82	6	4	55	4	6	8	6	8	2	4	0	0	40	24	78	78	30	50	47	66	87
OsR498G0100127300.01	7	16	9	6	13	1	14	10	6	2	3	3	2	2	6	5	3	10	7	9	1	15	6	6	11	4	13	1	1	4	1	2	1	3	2	4
OsR498G0100127500.01	1	1	0	1	0	0	4	2	0	0	2	2	1	0	4	0	0	5	0	0	0	0	1	0	1	0	1	13	5	2	0	2	8	12	1	25
OsR498G0100127700.01	4	16	7	11	28	3	30	11	14	0	7	12	4	8	21	5	7	14	9	6	9	2	3	4	17	7	25	1	1	1	1	0	0	1	3	0
OsR498G0100127900.01	7	6	9	5	3	7	6	4	12	4	4	3	5	10	8	11	2	10	7	5	15	2	2	14	11	2	15	0	1	1	0	0	0	0	2	0
OsR498G0100128200.01	381	354	431	455	333	612	294	347	448	357	418	543	202	506	465	236	155	265	414	351	370	285	178	513	186	157	517	0	0	0	0	0	3	0	1	0
OsR498G0100128300.01	20	24	9	20	15	26	11	9	15	18	20	21	9	14	20	13	18	25	28	24	17	22	14	11	18	9	15	0	0	1	0	0	1	0	0	0
OsR498G0100128700.01	0	1	0	1	0	0	0	1	0	0	5	0	2	0	1	9	13	0	3	11	1	3	10	0	5	4	7	0	0	0	0	0	0	0	0	0
OsR498G0100128900.01	2	4	0	2	1	1	3	5	3	0	3	0	0	0	2	0	0	3	2	0	4	1	1	1	0	2	2	0	3	0	1	0	0	0	0	6
OsR498G0100129600.01	12	10	24	16	10	37	13	14	11	2	13	9	13	16	11	10	29	21	12	12	13	16	17	13	14	25	18	0	0	0	0	0	0	0	0	0
OsR498G0100129800.01	39	26	62	52	38	83	39	53	48	44	26	40	24	54	82	31	30	78	30	41	62	38	21	53	43	36	80	10	4	10	10	4	15	13	23	13
OsR498G0100129900.01	26	27	3	27	11	17	22	14	32	17	16	10	27	7	38	33	17	106	14	6	16	11	8	14	19	16	17	54	36	16	15	51	57	73	17	76
OsR498G0100130200.01	2	2	5	2	3	1	2	1	2	2	1	0	0	0	2	3	2	1	10	2	2	3	2	2	0	0	2	0	0	0	0	1	0	0	0	1
OsR498G0100130500.01	0	0	1	0	1	0	1	3	0	0	0	0	0	3	0	0	0	0	1	0	1	1	0	0	0	0	0	3	10	16	4	2	2	4	3	9
OsR498G0100131100.01	19	4	7	13	3	17	12	8	17	4	13	12	14	19	36	17	14	26	16	16	10	5	9	3	6	14	14	8	18	42	24	66	20	23	20	91
OsR498G0100131400.01	13	6	11	11	18	7	11	25	7	7	11	7	7	6	5	11	8	8	11	9	8	13	6	10	4	12	12	0	0	2	4	0	3	2	1	1
OsR498G0100131900.01	0	0	0	0	0	0	0	0	0	0	0	0	0	0	0	0	0	0	0	0	0	0	0	0	0	0	0	0	0	0	0	0	0	0	0	0
OsR498G0100132100.01	5	0	4	6	0	1	15	8	9	2	4	3	2	4	4	8	7	10	2	3	8	0	2	7	8	6	17	39	38	26	35	59	58	99	20	84
OsR498G0100132300.01	1	0	2	1	0	4	3	1	2	1	4	0	1	2	7	3	3	5	2	1	2	1	0	1	2	0	6	0	0	4	0	2	5	6	4	12
OsR498G0100132900.01	48	20	31	91	23	63	130	54	186	53	40	20	54	110	84	78	81	152	21	42	87	48	13	43	96	78	169	34	84	239	69	106	94	68	129	299
OsR498G0100133400.01	0	0	1	0	0	0	0	0	0	1	1	0	0	0	2	0	0	0	0	0	0	1	1	1	1	0	0	3	2	1	4	0	0	2	6	1
OsR498G0100133500.01	0	0	0	0	0	0	0	0	0	0	0	0	0	0	0	0	0	0	0	0	0	0	0	0	0	0	0	0	0	0	0	0	0	0	0	0
OsR498G0100133900.01	10	9	10	16	8	8	25	14	10	15	7	10	5	11	14	22	14	21	1	4	23	9	7	8	20	13	18	4	19	38	18	15	17	22	43	65
OsR498G0100134300.01	370	255	146	552	142	159	263	261	243	355	178	173	229	292	791	267	290	444	187	140	212	175	199	152	205	167	337	158	242	299	192	387	205	322	175	606
OsR498G0100135100.01	7324	5765	124	9718	5485	470	4211	2078	408	4457	4011	229	13622	5085	1241	2628	5696	1060	8758	6871	775	3439	9380	453	2314	722	1375	6832	2931	594	878	6884	6741	6312	581	9974
OsR498G0100135400.01	128	104	387	155	155	438	142	139	182	161	143	429	99	202	322	175	129	233	143	163	309	117	139	281	171	93	205	92	106	168	110	139	137	116	179	119
OsR498G0100135700.01	42	15	52	30	41	13	195	16	99	33	68	167	184	90	85	259	86	662	87	38	525	24	35	136	67	86	13	29	10	96	15	105	92	21	24	78
OsR498G0100136000.01	3067	2001	1401	2393	2180	1422	1179	3127	1425	3317	2120	1313	2856	1915	1820	2057	2584	1741	2319	2355	1411	2865	2130	1473	2085	2635	1482	2109	2196	1520	2239	2297	2756	3283	3515	2194
OsR498G0100136300.01	1026	1197	293	1859	1643	765	1036	1704	555	939	1407	338	1721	323	1002	1958	929	853	934	1321	668	2166	1015	897	1144	824	1094	638	642	568	718	470	362	710	799	448
OsR498G0100136800.01	3887	3481	3230	4387	4042	3938	3476	4772	3906	3614	3834	2889	3361	2921	3880	4609	4054	5436	4305	3475	3915	3701	3246	4168	3923	3678	4596	3363	3012	3651	3544	2920	2808	3547	3657	3890
OsR498G0100138300.01	0	0	1	0	0	2	0	0	1	0	0	0	0	0	0	0	0	0	0	0	0	0	0	0	0	0	0	0	1	1	0	0	0	0	0	0
OsR498G0100139600.01	18	7	8	5	1	17	12	1	24	6	19	18	5	3	10	7	7	14	7	10	4	6	0	11	3	3	5	7	10	22	3	10	9	5	15	16
OsR498G0100141500.01	579	590	957	740	515	1376	508	383	906	656	709	1168	282	787	1148	321	532	582	679	606	1100	421	312	1317	345	345	971	879	901	1732	1112	654	1228	940	1489	1123
OsR498G0100141700.01	786	1149	2301	657	1142	1679	486	993	1185	1082	1181	2322	576	1399	1262	881	596	589	1130	1069	1796	892	553	1748	453	573	965	936	1465	1484	1629	1236	1328	1307	2033	1308
OsR498G0100143300.01	31	45	42	21	23	32	43	82	22	29	55	25	15	15	30	22	23	31	16	24	41	54	13	41	46	33	52	2	1	0	5	1	2	3	7	13
OsR498G0100147800.01	0	0	0	0	0	0	0	0	0	0	0	0	0	0	0	0	0	0	0	0	0	0	0	0	0	0	0	0	0	0	0	0	0	0	0	0
OsR498G0100148200.01	11	6	5	4	9	5	14	3	1	6	7	0	6	3	8	11	10	12	6	0	6	5	12	5	6	6	4	0	0	0	0	0	0	0	0	0
OsR498G0100148300.01	287	261	515	333	167	912	1420	412	1665	389	250	741	416	214	1191	1481	625	2705	712	156	4159	337	267	2066	985	1606	436	144	137	1820	968	422	159	246	247	665
OsR498G0100148600.01	2	0	0	4	2	0	1	0	0	0	0	0	0	0	4	1	0	1	0	0	1	0	2	0	0	0	0	1	2	0	0	3	3	0	0	2
OsR498G0100149000.01	4995	3483	3702	4932	3396	4048	4763	2991	5065	4285	4061	3620	4527	4806	3826	5568	5377	5203	5578	4431	4652	3743	4104	3427	5737	5322	6154	3872	3430	3118	3626	3766	4296	5092	3900	4411
OsR498G0100149300.01	0	0	0	1	0	0	0	3	0	0	1	0	2	0	0	1	0	0	0	0	0	0	0	0	0	0	0	2	0	0	0	0	0	2	1	0
OsR498G0100149600.01	0	1	0	0	0	0	0	0	0	0	0	0	0	0	0	1	0	0	0	0	0	0	0	0	0	1	0	8	13	0	12	1	2	8	4	0
OsR498G0100150500.01	278	333	270	352	605	305	278	406	267	354	284	327	438	191	356	510	553	339	374	423	432	474	466	357	399	462	270	632	582	680	798	669	535	820	726	674
OsR498G0100150400.01	228	241	269	268	367	297	171	445	183	269	225	285	265	238	240	314	302	218	277	270	313	296	256	309	239	290	302	733	772	940	1036	724	710	787	1056	837
OsR498G0100151100.01	760	850	1974	1076	864	2550	631	719	1305	1004	909	2460	447	2240	1707	642	548	866	837	1031	1433	711	483	1547	586	585	1367	867	717	1164	842	714	1547	856	1059	1003
OsR498G0100151400.01	2032	2236	1750	3041	3982	2960	1656	2791	2037	2846	2539	2657	2790	1746	2683	3105	2910	1542	2410	3265	2967	3055	2970	4192	2376	2940	1587	2783	2583	3208	3307	3123	3404	3801	3487	3346
OsR498G0100151500.01	202	192	506	227	291	417	93	302	281	273	275	423	67	381	176	146	121	107	236	230	268	193	112	443	96	166	278	260	280	282	404	161	358	264	518	236
OsR498G0100151700.01	2666	1853	4783	1698	967	5786	813	831	4118	1757	2312	4044	800	2867	8350	1035	1875	1547	2036	1717	1283	2405	1377	1355	846	1496	2175	1770	877	2010	1681	985	1990	1093	1236	782
OsR498G0100152200.01	748	719	437	874	756	663	453	853	589	674	652	549	504	634	650	587	451	644	735	694	514	656	516	704	455	379	646	623	489	516	567	561	693	586	518	508
OsR498G0100152900.01	1948	2586	493	3047	2082	1331	2080	1917	1098	1656	1847	809	2112	2116	1574	2094	1739	1826	2617	1826	1390	1839	1846	1491	1841	1341	2259	2378	2191	1636	1676	2173	2403	2864	1490	2616
OsR498G0100157800.01	0	0	0	0	0	0	0	0	0	0	0	0	0	0	0	0	0	0	0	0	0	0	0	0	0	0	0	0	0	0	0	0	0	0	0	0
OsR498G0100159200.01	331	286	359	444	525	485	372	504	505	385	309	400	288	308	430	678	475	383	509	410	645	449	353	589	539	657	367	309	290	428	466	369	320	427	409	437
OsR498G0100159600.01	222	192	1200	160	288	463	69	294	236	207	213	516	90	426	177	216	192	109	250	219	317	157	98	332	126	240	126	229	252	411	390	252	266	329	501	308
OsR498G0100160000.01	0	0	0	0	0	0	0	0	0	0	0	0	0	0	0	0	0	0	0	0	0	0	0	0	0	0	0	0	0	2	0	0	1	0	0	0
OsR498G0100160200.01	0	0	0	0	0	0	0	0	0	0	0	0	0	0	0	0	0	0	0	0	0	0	0	0	0	0	0	0	0	0	0	0	0	0	0	0
OsR498G0100161400.01	0	0	0	2	0	0	0	0	0	0	0	0	2	0	0	0	0	0	0	0	0	1	0	0	3	2	0	0	0	0	0	0	0	0	0	0
OsR498G0100161600.01	3	3	0	8	1	0	6	1	0	0	2	0	7	1	1	0	1	0	3	1	0	3	7	0	3	0	0	0	0	0	0	0	0	0	0	0
OsR498G0100162200.01	3724	3860	2059	4715	6648	3070	2933	5274	2163	4055	3806	2800	4034	2195	2875	5449	5217	2882	4812	4913	3928	5046	4493	5525	4359	4162	2150	4105	4134	5372	4833	5121	3204	5801	4548	4581
OsR498G0100162600.01	3261	2968	3584	3997	2504	4453	2107	2574	3520	3313	3335	3704	1065	3803	3311	1715	1163	1695	2866	3008	3304	2507	1461	3835	1330	848	4184	2755	2593	2769	2365	1734	3164	2554	3041	2118
OsR498G0100162800.01	1032	1166	354	1711	2638	724	841	2210	649	1471	1265	471	1858	317	1054	1865	1437	723	1370	1645	938	2073	2223	1486	1265	1561	484	746	774	660	995	1210	665	1378	856	1045
OsR498G0100162900.01	20	25	25	29	25	47	23	24	37	29	24	20	23	31	34	18	43	44	33	20	19	53	40	8	35	25	31	47	25	61	49	40	67	68	51	67
OsR498G0100163200.01	11	1	0	9	0	25	2	0	15	3	5	7	2	2	5	1	0	14	6	3	1	2	1	12	0	0	1	2	6	7	0	1	4	7	3	24
OsR498G0100163300.01	3	3	4	2	1	5	2	1	4	1	5	8	1	0	3	2	3	1	1	2	1	3	1	0	2	1	1	0	1	5	0	2	1	1	5	1
OsR498G0100163600.01	393	375	795	603	626	960	346	460	565	462	444	823	422	743	642	488	479	517	444	418	488	437	442	766	410	508	608	415	419	577	523	556	720	604	661	610
OsR498G0100163700.01	0	0	0	0	1	0	0	0	0	0	0	0	0	0	0	0	0	0	0	0	0	0	0	0	0	0	0	0	0	0	0	0	0	0	0	0
OsR498G0100163900.01	0	0	0	0	0	0	0	0	0	0	0	0	0	0	0	0	0	1	0	0	0	0	0	0	0	0	0	0	0	0	0	0	0	0	0	0
OsR498G0100164200.01	0	0	0	0	0	0	0	0	0	0	0	0	1	0	0	0	1	3	0	1	1	0	0	0	3	0	2	2	4	2	1	0	0	2	0	0
OsR498G0100164300.01	313	277	641	438	389	691	361	355	451	335	324	463	385	549	470	438	513	473	398	339	445	363	307	470	418	545	541	280	250	359	334	292	351	324	414	329
OsR498G0100166400.01	0	0	0	0	0	0	0	0	0	0	0	0	0	0	0	0	0	0	0	0	0	0	0	0	0	0	0	0	0	0	0	0	0	0	0	0
OsR498G0100167300.01	34	42	53	37	43	40	44	75	27	56	41	34	24	34	45	30	38	68	40	53	43	34	28	33	23	25	54	0	1	0	0	0	1	0	0	0
OsR498G0100167700.01	4	1	0	4	6	0	0	2	0	9	2	1	3	1	2	2	6	6	2	1	0	0	0	1	1	3	0	0	8	1	3	8	4	5	8	9
OsR498G0100167900.01	1	5	2	1	2	1	5	3	1	5	7	1	7	1	2	3	8	9	5	1	1	4	4	1	7	14	4	7	6	2	12	2	7	13	12	14
OsR498G0100168400.01	0	0	0	0	0	0	0	0	0	0	0	0	0	0	0	0	0	0	0	0	0	0	0	0	0	0	0	0	0	0	0	0	0	0	0	0
OsR498G0100169000.01	0	0	0	4	0	0	1	5	0	0	1	0	0	1	0	4	2	4	0	0	0	0	1	0	4	3	0	0	0	0	1	1	0	0	0	0
OsR498G0100169700.01	0	0	0	0	0	0	0	0	0	0	0	0	0	0	0	0	0	0	0	0	0	0	0	0	0	0	0	0	0	0	0	0	0	0	0	0
OsR498G0100170300.01	0	0	0	3	1	0	0	0	0	0	0	0	0	0	0	0	0	1	0	0	0	0	0	0	0	0	0	0	0	0	0	0	0	0	0	0
OsR498G0100170700.01	1	0	0	0	0	0	0	0	0	0	0	1	0	2	0	0	0	0	0	0	0	0	0	1	0	0	0	0	0	0	0	0	1	5	0	0
OsR498G0100171300.01	2242	1932	2492	2464	2151	2745	1827	1942	2479	2179	2080	2794	1975	2879	2317	2146	2456	2168	2566	2139	2635	2039	1893	2535	1953	2016	2478	2027	1905	2223	2054	2077	2688	2383	2271	2326
OsR498G0100171500.01	153	174	426	274	103	399	134	102	231	163	220	317	75	319	293	104	75	176	186	171	192	106	94	242	93	110	309	142	120	182	129	48	192	167	194	123
OsR498G0100171800.01	11	6	11	16	18	4	8	7	8	16	6	5	4	3	5	17	1	12	12	8	3	21	13	12	2	1	3	4	2	1	1	0	23	0	0	9
OsR498G0100172000.01	0	1	0	1	1	3	3	0	1	0	0	0	0	0	1	2	0	0	1	2	1	1	3	1	0	0	0	0	0	0	0	0	1	0	0	0
OsR498G0100172200.01	7	12	8	6	4	3	16	7	5	5	10	4	4	3	5	14	6	11	5	7	2	4	1	1	3	5	9	6	6	2	4	1	3	3	6	8
OsR498G0100172400.01	30	17	41	36	29	22	17	38	13	20	22	13	23	16	27	35	42	34	35	18	4	25	20	21	26	46	23	15	17	19	16	19	7	16	30	14
OsR498G0100172600.01	6	5	42	10	21	42	16	16	19	8	16	17	7	31	15	16	8	19	4	12	13	14	5	22	4	2	33	9	4	4	9	3	10	7	6	5
OsR498G0100172800.01	589	715	1241	604	761	1321	459	785	866	810	615	1448	443	994	1041	634	623	682	741	689	959	630	507	953	504	675	731	800	742	1102	794	882	1149	953	1075	993
OsR498G0100173000.01	188	212	641	190	262	792	259	514	721	176	256	664	154	701	410	271	119	183	269	148	441	263	191	295	254	195	449	147	107	112	158	78	461	119	254	111
OsR498G0100173200.01	18583	17468	31232	17347	15631	28971	12739	16141	32561	19136	20879	23334	11977	20884	26204	17810	12902	13821	25603	18981	30193	16350	10258	22412	17799	20349	14874	13494	13277	18932	15908	10214	14446	13955	15424	11995
OsR498G0100173600.01	0	0	0	0	0	0	0	0	1	0	0	0	0	0	0	0	0	0	0	0	0	0	0	0	0	0	0	0	0	0	0	0	0	0	0	1
OsR498G0100173700.01	3783	3618	3941	4665	4227	5316	3686	3446	4911	3551	3507	4277	4968	5320	5035	4884	5169	6141	4563	4071	5325	3978	4397	5100	5131	5275	6365	3460	2820	4300	3334	3956	5525	4236	3611	5147
OsR498G0100174000.01	794	694	797	1072	866	1083	922	940	931	686	776	940	751	745	1074	1022	858	1014	860	777	1062	865	767	930	887	859	1186	1	1	2	1	2	1	0	1	0
OsR498G0100174700.01	509	498	666	654	594	835	418	544	653	515	517	668	369	562	816	605	534	558	501	582	630	617	430	655	453	467	743	4	2	1	0	1	4	0	1	0
OsR498G0100175200.01	43	16	139	30	24	73	25	53	75	60	41	85	10	56	20	36	63	39	50	62	43	35	33	47	38	33	50	0	0	0	0	0	0	0	0	0
OsR498G0100175700.01	450	460	878	490	565	692	333	667	564	530	541	836	352	597	555	480	453	382	512	563	688	493	380	747	286	464	474	0	0	0	1	0	2	0	0	1
OsR498G0100176600.01	0	0	1	1	0	0	1	1	0	1	0	0	4	0	0	0	0	0	0	0	0	0	0	0	1	1	3	0	1	0	0	0	0	0	4	0
OsR498G0100176800.01	64	44	13	67	33	5	23	22	14	19	53	1	4	7	11	12	13	1	8	31	2	23	5	8	1	5	24	24	19	16	38	22	12	35	21	27
OsR498G0100177000.01	13	13	13	17	23	12	6	27	7	11	9	7	14	22	23	12	21	12	6	11	10	14	7	9	7	28	21	36	35	33	30	36	42	59	59	34
OsR498G0100177500.01	51	28	240	42	40	211	28	43	60	29	20	291	51	239	36	27	55	56	48	28	25	38	34	30	31	32	49	142	156	198	209	168	596	237	204	186
OsR498G0100178200.01	28	46	158	69	58	152	40	42	62	46	43	163	53	157	64	68	81	54	52	65	42	44	64	41	37	83	83	196	129	115	157	89	152	192	106	178
OsR498G0160087000.01	298	202	1751	314	220	1305	202	239	611	292	201	2275	341	1776	264	255	313	352	322	193	258	223	236	187	174	173	266	163	118	99	112	153	830	151	134	132
OsR498G0100178400.01	63	38	66	54	34	43	21	52	53	63	38	58	18	45	51	36	37	63	21	21	50	43	19	35	44	13	65	20	38	84	45	49	35	48	58	98
OsR498G0100178800.01	6296	5116	1471	7255	4530	1784	3267	8296	2713	4337	4275	1612	3802	3293	4187	5067	6877	2828	7678	5712	1994	5674	4820	1521	3348	5955	3250	8180	6650	3552	6177	6112	3516	7820	4658	6081
OsR498G0100179000.01	788	785	257	1166	716	353	572	602	456	800	807	260	728	245	878	817	915	845	999	905	581	653	661	599	791	736	653	1002	890	1248	1028	1512	769	1479	866	1677
OsR498G0100179800.01	8215	8260	4759	9532	12797	6511	5540	10265	5783	7207	7555	5785	12909	4584	5429	14484	18065	9193	9383	8441	6916	12211	11597	8115	16737	2657	5008	4116	3395	6337	4567	8902	5301	4948	5319	5651
OsR498G0100179900.01	0	0	0	0	0	0	0	0	0	0	0	0	0	0	1	0	0	0	0	0	0	0	0	0	0	0	0	0	0	0	0	0	0	0	0	0
OsR498G0100180100.01	414	307	821	558	421	879	371	399	652	426	456	870	317	676	694	406	290	487	486	432	604	407	336	604	374	201	660	516	512	686	625	326	776	489	802	536
OsR498G0100180300.01	1897	2082	2109	2582	3887	2580	1802	3770	2296	1980	2001	2484	3097	1813	1887	3917	4510	2446	2494	2168	2237	3598	3245	2627	4550	479	1687	1943	1650	2469	2086	3318	2547	2236	2372	2223
OsR498G0100180500.01	87	66	109	94	63	93	111	72	111	75	96	69	104	97	78	36	222	76	62	74	83	110	62	106	57	120	173	117	92	74	97	108	76	114	133	108
OsR498G0100180900.01	5	4	19	8	6	7	3	0	7	4	12	2	14	7	2	7	41	29	23	16	3	12	19	19	20	13	25	2	2	0	3	2	6	10	2	0
OsR498G0100181100.01	1	1	4	4	3	1	0	1	3	1	0	1	4	2	1	2	10	12	4	6	1	2	6	8	5	3	2	0	0	0	0	0	0	0	0	0
OsR498G0100181300.01	135	58	74	160	123	86	158	361	89	101	114	56	1399	43	86	1200	2614	575	148	84	95	260	861	94	1497	2301	127	65	108	145	170	483	54	182	133	231
OsR498G0100182100.01	157	58	15	228	77	13	40	103	18	63	68	11	107	19	8	177	178	62	76	64	8	128	89	13	142	161	37	19	34	18	32	21	19	24	13	29
OsR498G0100182800.01	0	0	0	0	0	0	0	0	0	0	0	0	0	0	0	0	0	0	0	0	0	0	0	0	0	0	0	0	0	0	0	0	0	0	0	0
OsR498G0100183100.01	1383	1181	1213	1680	1343	1623	1421	1304	1580	1240	1176	1410	1175	1474	1783	1629	1330	2009	1662	1287	1389	1447	1267	1311	1379	924	1667	1151	1087	1269	1082	1292	1345	1274	1194	1418
OsR498G0100183300.01	4759	4858	2308	5293	8128	2843	3324	6800	3087	5552	5463	3198	5792	2586	3371	6318	6136	3333	5347	6532	4867	7285	6072	5788	4711	5145	3439	5444	5212	5893	5591	6126	5498	7622	6040	6876
OsR498G0100183500.01	264	331	183	376	551	215	276	977	222	437	388	193	366	214	270	414	362	678	503	353	284	507	427	321	271	361	408	543	440	450	555	486	484	442	362	417
OsR498G0100183700.01	661	639	242	682	1150	371	446	1484	448	730	663	263	927	182	515	1034	789	650	1085	823	588	986	1257	690	480	1420	280	562	557	360	475	872	220	645	424	655
OsR498G0100183900.01	1315	1015	1050	2159	937	1541	1306	746	1227	896	1120	949	2022	2291	1597	966	1377	1094	1204	1375	1138	902	953	1385	966	1033	1916	1164	908	621	684	956	1716	1075	970	1303
OsR498G0100184500.01	4645	5021	6906	7558	3079	13822	5529	3088	10192	6753	6343	11128	2481	5125	14224	3254	2180	8590	4883	6242	14145	2521	2499	18919	4235	518	8932	3702	3823	9023	4957	1599	7970	4131	9716	5679
OsR498G0100184700.01	51	53	156	73	78	128	29	60	71	67	63	91	86	92	65	56	86	31	55	58	72	64	52	82	51	88	57	77	85	107	82	91	114	86	106	99
OsR498G0100185300.01	87	114	195	67	100	218	90	110	440	64	74	289	44	268	204	99	62	388	39	45	134	75	35	141	76	42	219	111	118	171	121	110	95	129	142	246
OsR498G0100185800.01	0	3	1	0	2	1	0	1	0	0	0	0	0	3	0	0	0	0	0	1	0	1	0	0	0	0	0	0	0	1	8	3	0	4	0	0
OsR498G0100186200.01	0	0	1	0	0	0	1	0	0	0	0	0	0	1	0	0	0	0	0	0	0	0	0	0	0	0	0	0	0	2	1	1	5	1	0	0
OsR498G0100186600.01	0	0	0	2	0	0	0	0	1	0	0	0	0	2	0	0	0	0	0	1	0	0	0	0	0	1	1	0	0	0	0	4	3	0	0	1
OsR498G0100186800.01	28	22	234	20	17	234	21	18	125	17	19	299	27	226	21	26	36	32	22	19	47	21	25	21	11	29	37	108	79	143	106	88	1118	163	245	160
OsR498G0100187100.01	55	54	74	20	54	80	34	30	93	35	30	89	5	31	98	31	24	138	24	24	50	42	13	58	65	18	64	0	0	0	0	0	0	0	0	0
OsR498G0100187400.01	49	60	160	100	38	66	65	41	35	46	40	223	55	157	46	50	85	27	49	26	53	30	42	36	67	69	98	91	80	49	68	28	124	102	47	92
OsR498G0100187800.01	0	0	0	0	0	0	0	0	0	0	0	0	0	0	0	0	0	0	0	0	0	0	1	0	0	1	0	0	3	0	3	2	1	1	0	0
OsR498G0100188200.01	175	144	334	172	168	250	128	177	130	174	175	396	135	200	153	155	140	142	174	164	144	180	129	177	127	91	141	1	0	0	1	0	2	0	1	0
OsR498G0100188800.01	0	0	0	0	0	0	0	0	0	0	0	0	0	0	0	0	0	0	0	0	0	0	0	0	0	0	0	0	0	0	0	0	1	0	0	0
OsR498G0100189200.01	0	0	0	0	0	0	1	0	0	0	0	0	0	0	0	0	0	0	2	0	0	1	0	1	0	0	0	59	48	13	20	18	56	56	26	53
OsR498G0100188900.01	2	2	1	4	7	0	3	0	0	0	3	2	27	10	3	4	4	2	2	1	0	0	3	4	8	3	5	8	10	14	19	6	16	7	8	30
OsR498G0100189400.01	50	48	166	25	22	76	19	55	43	71	47	192	57	69	23	17	59	53	41	77	26	65	39	23	36	32	24	637	661	779	674	579	1308	765	895	695
OsR498G0100189500.01	32	30	4	20	15	7	21	4	8	13	15	2	117	85	17	17	28	29	28	30	13	14	24	13	38	13	45	17	9	9	8	25	17	36	14	17
OsR498G0160095400.01	54	33	302	33	36	271	32	42	86	31	45	307	25	255	47	48	34	30	43	87	48	28	42	119	21	32	40	327	247	238	306	227	1603	356	460	305
OsR498G0100190400.01	201	201	285	232	286	349	192	241	283	221	198	256	208	293	346	241	246	294	262	211	382	291	177	358	234	288	307	225	175	294	227	246	233	238	301	232
OsR498G0100190500.01	2	5	7	1	4	1	9	0	4	4	7	7	1	6	3	9	10	27	0	5	1	3	0	23	21	23	3	0	4	14	6	6	4	4	5	10
OsR498G0100190800.01	35	28	81	135	58	98	57	101	45	43	51	134	73	317	76	84	104	70	54	39	22	62	58	38	92	126	55	38	21	25	30	34	68	47	37	28
OsR498G0100191200.01	1013	978	7253	1082	1363	6748	899	1663	2049	1017	1036	8036	995	6061	987	1401	1333	1154	1004	947	1020	1252	963	1090	779	917	1051	836	861	734	1026	871	3078	1263	1198	1080
OsR498G0100191300.01	0	0	0	0	0	0	0	0	0	0	0	0	0	0	0	0	0	0	0	0	2	0	0	0	0	0	1	0	0	0	0	0	0	0	0	0
OsR498G0100191600.01	72	94	213	118	126	252	92	124	103	107	92	195	93	173	163	114	130	124	102	107	130	99	101	150	102	132	166	105	95	111	136	65	128	103	139	125
OsR498G0100191700.01	879	810	6131	724	1034	5174	641	1209	2029	777	874	7995	676	5131	756	887	814	742	916	799	866	881	639	837	402	588	790	894	811	766	915	769	3290	1019	1083	923
OsR498G0100191900.01	799	820	713	864	1157	915	551	870	690	955	877	972	925	741	800	1084	1106	693	893	1161	1075	1058	985	1316	842	1037	571	976	1014	1492	1020	1278	1176	1299	988	1261
OsR498G0100192100.01	0	0	0	0	0	0	0	0	0	0	0	0	0	0	0	0	1	0	0	0	0	0	0	0	3	0	0	0	0	0	0	0	0	1	0	1
OsR498G0100192400.01	5	7	0	0	0	0	0	6	0	11	2	0	1	0	0	0	0	1	4	1	0	2	1	0	0	0	0	1	4	1	1	0	0	0	26	2
OsR498G0100192800.01	66	75	134	102	80	150	53	96	110	84	94	106	49	82	189	59	71	91	80	93	74	85	53	124	55	50	117	0	0	0	0	0	0	0	0	0
OsR498G0100193000.01	21	19	22	15	12	38	18	24	37	33	25	34	10	26	63	17	20	39	20	33	20	18	11	49	13	13	44	0	0	0	0	0	0	0	0	0
OsR498G0100193100.01	0	2	0	0	1	0	4	0	1	1	1	0	2	11	0	1	14	2	1	2	0	0	4	0	1	5	4	0	0	0	1	0	0	0	0	2
OsR498G0100193600.01	0	0	1	0	0	0	0	0	0	0	0	0	0	0	0	0	0	0	0	0	0	0	0	0	0	0	0	0	0	0	0	0	1	0	0	0
OsR498G0100194000.01	0	0	0	1	0	0	0	0	0	0	0	0	0	0	0	0	1	0	0	0	0	0	0	0	0	2	0	0	0	0	0	0	0	0	0	0
OsR498G0100194100.01	1	1	2	0	0	2	0	1	0	0	0	3	0	4	0	0	0	0	0	2	1	0	0	1	0	0	0	0	1	1	0	0	0	0	0	3
OsR498G0100194300.01	0	0	0	0	0	0	1	1	1	0	0	0	0	0	0	0	0	1	0	0	0	0	0	0	0	0	0	5	0	0	1	0	1	0	0	0
OsR498G0100194700.01	8	31	15	14	5	43	11	0	17	19	38	16	1	3	8	5	4	0	29	17	23	7	1	19	3	77	30	19	24	35	40	8	5	17	31	2
OsR498G0100195500.01	0	0	0	0	0	0	0	0	0	0	0	0	0	0	0	0	0	0	0	0	0	0	0	0	0	0	0	0	0	0	0	0	0	0	0	0
OsR498G0160100100.01	0	0	0	0	0	0	0	0	0	0	2	0	0	0	0	0	0	0	0	0	0	0	0	0	0	0	0	0	0	0	0	0	0	0	0	0
OsR498G0100195800.01	15	11	13	6	50	10	14	29	12	30	8	37	20	9	19	59	39	54	12	21	22	24	14	4	55	25	20	5	7	24	9	22	4	8	14	20
OsR498G0160100500.01	5	11	1	1	4	2	2	1	4	2	2	5	2	0	14	2	3	2	9	3	7	6	1	8	4	2	1	1	3	9	2	5	4	2	1	0
OsR498G0100197000.01	7	4	4	13	6	3	3	9	5	10	3	0	2	3	1	4	7	11	3	2	6	12	10	5	7	5	5	1	1	0	1	2	0	1	1	6
OsR498G0100197100.01	0	0	0	0	0	0	0	0	0	0	0	0	0	0	0	0	0	0	0	0	0	0	0	0	0	0	0	0	0	0	0	0	0	0	0	0
OsR498G0100197800.01	1065	901	965	1513	1264	1338	1136	1415	1209	1036	961	870	1427	1199	1349	1487	1598	1936	1154	1039	1057	1275	1335	1365	1357	1737	1403	1087	837	989	1058	1300	1213	1450	1184	1404
OsR498G0100197900.01	369	198	176	293	238	246	341	254	565	372	298	123	326	291	295	424	306	479	383	304	381	308	204	198	203	716	331	330	235	407	359	641	251	402	379	666
OsR498G0100198300.01	252	6	68	593	13	9	8	18	49	252	403	34	24	68	476	60	49	526	50	96	7	272	38	3	87	12	49	10	7	48	160	102	24	48	29	210
OsR498G0100198600.01	12	6	31	11	9	22	16	1	92	3	3	31	11	23	11	14	53	24	16	5	16	9	16	16	14	29	2	13	17	26	23	14	31	29	14	23
OsR498G0100199600.01	9	10	16	10	8	14	2	5	26	10	24	28	3	11	4	4	1	4	7	17	18	12	1	42	0	1	12	11	23	24	15	7	12	11	22	6
OsR498G0100199700.01	0	0	0	0	0	0	0	0	0	0	0	0	0	0	0	0	0	0	0	0	0	0	0	0	0	0	0	0	0	0	0	0	0	0	0	0
OsR498G0100200200.01	0	0	0	0	0	0	0	0	0	0	0	0	0	0	0	0	0	0	0	0	0	0	0	0	0	0	0	0	0	0	0	0	0	0	0	0
OsR498G0100201500.01	0	0	0	0	0	0	0	0	0	0	0	0	0	0	0	0	0	0	0	0	0	0	0	0	0	0	0	0	0	0	0	0	0	2	0	0
OsR498G0100202400.01	2	0	0	0	0	0	2	0	0	0	0	0	0	0	0	0	0	0	0	0	0	0	0	0	0	0	0	0	0	0	0	0	3	0	0	0
OsR498G0100202500.01	0	0	0	0	0	0	0	0	0	0	2	0	0	0	0	3	0	0	0	0	0	0	0	0	2	0	0	0	0	0	0	0	0	0	0	0
OsR498G0100203000.01	2	3	0	2	0	0	1	0	0	1	2	1	1	3	0	0	2	0	2	0	0	0	0	0	0	1	0	1	1	0	0	1	2	2	2	6
OsR498G0100203100.01	0	0	1	0	0	2	0	0	0	0	0	0	0	1	0	0	0	0	0	0	0	0	0	0	1	0	1	0	0	0	0	0	0	0	0	0
OsR498G0100203300.01	0	0	1	1	0	1	5	3	2	5	0	0	0	2	0	1	2	2	0	0	0	0	0	0	2	4	1	0	0	0	0	0	0	0	0	0
OsR498G0100203600.01	57	52	55	66	68	37	25	80	51	57	47	35	27	34	29	56	38	45	51	34	29	45	41	52	44	58	50	51	60	39	53	51	26	52	88	53
OsR498G0100203700.01	1928	1725	1544	2689	1617	1806	1833	1595	1986	1758	1884	1240	1964	1676	1792	2022	2017	1841	2083	1834	1828	1551	1543	1451	1754	2259	1896	1695	1447	1312	1646	1676	1693	2109	1875	1965
OsR498G0100204100.01	421	335	788	483	465	751	468	531	511	453	397	725	598	842	538	628	876	820	478	442	534	472	497	563	555	711	582	378	368	468	489	500	669	473	598	553
OsR498G0100204400.01	73	103	63	88	177	76	71	147	62	124	114	75	134	59	101	128	116	61	99	138	104	131	134	128	61	133	40	105	138	96	114	144	136	199	146	164
OsR498G0100204500.01	523	363	294	679	400	471	458	480	501	538	352	395	376	564	444	480	371	1025	390	393	263	360	350	376	563	484	531	356	271	322	385	284	442	422	293	481
OsR498G0100205600.01	187	118	73	217	142	95	153	205	62	147	146	47	204	123	119	238	236	201	141	99	75	251	154	73	194	173	330	133	94	58	113	149	135	183	132	157
OsR498G0100205900.01	0	0	0	1	0	0	0	0	0	0	0	0	0	0	0	0	0	0	0	0	0	0	1	0	1	0	0	0	1	0	0	1	0	0	0	0
OsR498G0100206100.01	1	3	1	0	4	3	0	4	0	2	2	1	0	5	1	2	3	1	4	5	2	7	0	0	3	0	2	3	3	0	2	2	2	0	2	1
OsR498G0100207000.01	501	493	950	464	554	716	213	492	516	566	499	1064	200	493	522	344	309	296	628	581	654	410	314	883	252	295	360	701	637	864	801	461	575	697	909	637
OsR498G0100207100.01	0	0	0	0	0	0	0	0	0	0	0	0	0	0	0	0	0	0	0	0	0	0	0	0	0	0	0	0	0	0	0	0	0	0	0	0
OsR498G0100208400.01	4	3	6	8	6	10	6	2	1	5	10	4	4	8	4	1	2	9	3	6	2	4	2	4	8	4	2	7	5	1	3	1	12	3	1	3
OsR498G0100208600.01	1207	885	1837	1421	932	2260	1004	1059	1833	1286	990	2072	856	1731	1910	1031	1058	1262	1376	1039	1845	980	831	1964	941	1194	1984	1268	1056	1534	1234	801	1535	1147	1352	1213
OsR498G0100208800.01	24	20	300	34	20	246	503	4	1610	5	1	231	222	42	263	488	189	654	209	4	1183	8	53	180	391	614	148	21	37	123	101	32	15	64	11	18
OsR498G0100209000.01	1547	1597	392	1900	2100	1434	1609	2119	2049	1753	1775	743	2322	1517	1214	1894	1350	1376	1604	1592	1617	1728	2073	1916	1134	1508	2129	2384	1680	1679	1243	3187	2345	2537	2131	3751
OsR498G0100209200.01	7381	4279	5804	7285	5161	7175	10178	3007	12862	4888	4431	5245	11065	9355	6855	12534	8690	16509	6532	5587	8254	4383	7410	5315	7632	9429	12243	8019	4129	5188	6679	7081	11110	9075	5636	12263
OsR498G0100209400.01	0	0	0	0	0	0	0	0	0	0	0	0	0	0	0	0	1	0	0	0	0	0	0	0	0	0	0	0	0	0	0	0	2	0	0	0
OsR498G0100209600.01	0	0	0	0	0	0	1	1	1	0	0	0	1	1	0	0	0	0	0	0	2	0	0	0	0	0	0	0	0	0	0	0	0	1	0	0
OsR498G0100209800.01	1189	1056	1777	1524	1375	3006	2039	1246	2858	1057	1180	2152	2676	3657	2031	2122	3198	3716	1359	1078	2699	1392	1380	2213	2262	3388	2439	1041	996	1521	1203	1296	3052	1584	1435	2008
OsR498G0100209900.01	0	0	0	0	0	0	0	0	0	0	0	0	0	0	0	0	0	0	0	0	0	0	0	0	0	0	0	0	0	0	0	0	0	0	0	0
OsR498G0100210200.01	0	0	3	2	1	0	1	0	1	0	0	3	0	0	0	0	0	0	0	0	3	0	0	0	0	0	0	0	0	0	0	0	0	0	0	0
OsR498G0100210300.01	103	53	74	91	41	76	134	127	107	122	119	70	91	221	119	103	225	254	58	83	50	90	49	25	130	83	259	54	59	63	70	88	74	87	35	190
OsR498G0100211200.01	341	287	499	610	242	311	344	400	579	466	311	325	340	481	551	408	542	934	354	269	936	293	193	218	482	914	439	183	213	346	250	217	212	214	225	479
OsR498G0160110700.01	0	0	0	0	0	0	0	0	0	0	0	0	0	0	1	0	0	0	0	0	0	0	0	0	0	1	0	0	0	0	0	0	0	0	0	1
OsR498G0100211400.01	3	4	15	6	6	18	7	11	6	8	6	26	12	12	9	8	2	4	5	12	8	9	12	16	9	15	16	7	12	8	6	15	16	14	14	7
OsR498G0160110800.01	7	0	0	10	4	15	16	1	10	25	23	11	17	18	6	29	27	5	21	25	2	22	34	0	2	10	11	7	18	43	17	45	48	10	1	34
OsR498G0100211800.01	0	0	0	0	0	0	0	0	0	0	0	0	0	0	0	0	0	0	0	0	0	0	0	0	0	0	0	0	0	0	0	0	0	0	0	0
OsR498G0100212200.01	0	0	5	0	1	1	0	1	2	0	0	2	0	1	0	0	3	0	0	0	0	2	0	2	0	1	0	0	1	1	0	1	2	0	1	0
OsR498G0160111400.01	0	0	0	0	0	0	0	0	0	0	0	0	0	0	0	0	0	0	0	0	0	0	0	0	0	0	0	0	0	0	0	0	0	0	0	0
OsR498G0100212300.01	0	0	0	0	0	0	0	0	0	0	0	0	0	0	0	0	0	0	0	0	0	0	0	0	0	0	0	0	0	0	0	0	0	0	0	0
OsR498G0100212800.01	0	0	2	0	0	0	0	0	0	1	0	0	0	1	0	0	0	0	0	0	0	0	0	0	1	0	0	0	0	0	0	0	0	0	0	0
OsR498G0100212900.01	17	5	6	3	0	6	2	7	3	6	6	10	1	0	10	1	4	4	3	14	1	6	4	4	1	1	14	6	6	3	2	3	1	1	4	0
OsR498G0100213500.01	0	0	0	0	0	0	0	0	0	0	0	0	0	0	0	0	0	0	0	0	0	0	0	0	0	0	0	0	0	0	0	0	0	0	0	0
OsR498G0100213800.01	0	0	3	1	0	1	0	1	2	1	0	3	0	1	1	0	0	0	1	1	1	1	0	0	3	1	1	2	0	1	2	3	3	5	0	0
OsR498G0160113700.01	0	2	4	34	4	0	0	4	0	5	2	4	2	0	47	3	2	3	10	6	0	4	5	2	4	6	0	1	2	1	3	1	9	0	2	0
OsR498G0100214000.01	471	528	730	790	662	912	814	735	853	598	574	589	452	513	980	760	701	741	598	667	555	705	498	792	683	791	1257	673	602	537	839	371	477	562	902	537
OsR498G0100214800.01	0	0	0	0	0	0	0	0	0	0	0	0	0	0	0	0	0	0	0	0	0	0	0	0	0	0	0	0	0	0	0	0	0	0	0	0
OsR498G0100215100.01	838	750	1652	960	878	1390	511	793	1007	810	720	1738	719	1398	952	834	925	752	949	781	1150	676	723	1108	653	1003	971	831	732	1078	883	778	1102	934	1102	862
OsR498G0100215400.01	316	274	673	198	447	471	130	341	297	331	338	628	204	351	321	305	325	208	370	338	463	308	225	607	206	387	239	356	378	582	460	363	280	459	577	408
OsR498G0100215600.01	734	663	240	839	1246	422	624	938	407	710	822	308	1228	264	523	1063	1225	513	759	816	711	1271	1061	685	1014	1274	576	920	663	849	942	927	660	1195	974	1074
OsR498G0100215700.01	640	513	742	636	480	723	437	491	668	626	610	778	432	655	608	485	489	558	580	565	692	522	411	781	358	411	580	545	519	673	621	489	737	626	688	565
OsR498G0100216000.01	123	57	782	183	152	435	77	110	151	76	83	704	54	697	92	90	51	71	108	96	69	81	64	70	49	36	86	114	32	64	49	54	214	41	65	93
OsR498G0100216100.01	1374	929	854	1903	564	847	1286	480	1261	800	750	528	1439	1715	1693	1145	755	1207	1619	971	1042	652	1132	587	1279	894	972	1418	947	697	679	1302	1692	859	644	1372
OsR498G0100216400.01	33	1	20	26	6	8	3	4	14	26	34	4	9	22	44	14	8	77	11	9	41	9	7	1	18	3	21	6	7	14	11	17	19	8	7	19
OsR498G0100216600.01	51	44	182	55	58	154	36	50	64	50	42	95	36	83	102	54	33	61	27	47	64	48	37	78	48	58	88	44	56	47	43	25	35	35	74	43
OsR498G0100216800.01	0	0	0	0	0	0	0	0	0	0	0	0	0	0	0	0	0	0	0	0	0	0	0	0	0	0	0	0	0	0	0	0	0	0	0	0
OsR498G0100217300.01	10	12	4	9	11	10	4	19	5	5	13	5	10	5	7	1	2	11	11	12	2	6	7	7	0	1	3	2	9	1	3	9	6	1	3	5
OsR498G0100218000.01	0	0	0	0	0	0	0	0	1	0	0	0	0	0	0	0	0	0	0	0	0	0	0	0	0	0	0	0	1	1	0	0	0	0	0	2
OsR498G0100218400.01	183	181	775	197	197	516	131	262	284	217	240	643	108	478	374	175	169	179	167	237	282	157	109	351	134	138	319	327	334	448	332	251	437	274	508	261
OsR498G0100219100.01	1778	1571	1384	2544	1013	1393	968	977	1090	1009	1217	1191	2665	2675	1290	1116	2154	813	2145	1206	828	1139	1807	935	1157	1238	1185	1671	1111	1030	805	1896	1845	1641	1050	1678
OsR498G0100219300.01	262	253	910	391	252	1105	270	250	534	351	335	850	111	697	689	259	169	307	350	337	605	247	166	557	185	133	758	155	139	250	195	120	332	181	365	175
OsR498G0100219700.01	106	106	265	137	166	180	49	123	107	133	130	219	69	96	117	87	21	43	136	160	152	158	65	186	67	24	75	91	74	127	112	37	85	79	102	83
OsR498G0100220400.01	1070	1896	530	1697	2808	1386	1520	1848	972	1683	1412	1129	1788	345	2191	2579	333	1941	2641	1785	1872	1637	1972	1541	1257	193	824	734	1070	951	1187	1327	763	1397	879	1230
OsR498G0100220900.01	445	319	147	371	409	145	232	519	198	426	392	155	423	170	154	319	406	313	478	438	200	538	300	195	260	340	310	1227	1113	880	1248	929	744	1207	1110	1032
OsR498G0100221200.01	257	192	1396	342	350	489	294	398	263	197	219	1257	336	1271	143	303	336	198	293	158	128	308	250	147	201	237	207	222	271	164	319	301	506	387	334	365
OsR498G0100221500.01	125	112	172	220	159	155	167	224	163	165	188	110	104	130	167	151	123	209	156	156	120	172	112	139	133	89	199	129	119	63	104	105	120	141	123	115
OsR498G0100221800.01	5	0	0	1	1	1	1	7	0	2	4	3	7	4	2	26	4	0	1	3	0	4	2	1	0	1	3	0	1	26	6	0	2	3	10	19
OsR498G0100222500.01	206	159	30	218	140	109	313	125	80	151	114	41	374	283	82	217	383	173	250	87	106	98	192	78	225	392	267	189	155	31	82	202	297	267	95	295
OsR498G0100222800.01	6933	5925	2950	8527	7849	4384	5266	5345	3967	5468	5585	3343	4360	3429	3743	5368	4360	4836	5227	6273	3484	7111	5263	4529	3642	3228	5501	5487	4336	3491	3688	5233	4614	5737	3684	4952
OsR498G0100223300.01	26	57	39	53	92	46	35	81	44	19	24	30	48	30	14	71	53	26	47	36	27	63	51	19	21	36	12	30	22	21	30	55	28	45	29	22
OsR498G0100223800.01	156	133	683	146	116	470	145	89	297	121	121	535	122	531	106	207	125	129	143	180	129	95	135	65	94	110	204	115	58	27	60	28	265	71	90	94
OsR498G0100224200.01	169	146	1089	324	245	898	740	251	2880	201	155	483	197	217	964	801	215	624	910	191	1341	172	232	362	1123	952	373	255	207	359	396	275	301	352	360	298
OsR498G0100224600.01	1359	1176	605	1558	843	1010	985	574	1122	1570	1425	846	520	816	1502	776	309	1000	1106	1500	752	879	544	1516	559	313	1590	1296	1362	875	1130	694	1178	1511	1549	1367
OsR498G0100225000.01	11601	7416	5388	12625	7239	7461	11257	6558	11229	10125	7667	6482	11711	7281	10048	10725	11382	14968	9455	10391	5793	7567	7775	6683	7512	9576	10397	17126	12531	12751	18581	17171	14887	22329	15069	22850
OsR498G0100225200.01	267	121	214	229	167	235	155	284	192	369	248	163	285	275	187	279	361	382	212	186	171	319	220	147	216	206	250	152	157	156	198	187	193	217	206	232
OsR498G0100225600.01	395	451	694	456	504	688	257	598	537	472	471	619	424	510	462	451	533	420	437	458	446	445	361	651	368	374	435	359	329	332	371	345	458	407	486	406
OsR498G0100226300.01	835	583	481	822	921	694	685	932	608	698	596	490	1715	695	794	1145	2247	1235	992	592	725	944	1102	791	1576	1629	984	821	763	758	799	1176	661	1130	890	1101
OsR498G0100226500.01	608	483	644	918	506	840	539	504	736	575	582	649	584	658	951	603	738	758	577	555	674	581	526	777	589	668	977	535	539	685	585	654	666	617	648	636
OsR498G0100226700.01	1127	853	615	1343	1306	843	857	1240	928	1013	860	727	1562	868	926	1219	1433	1111	1276	972	803	1335	1355	1118	1098	987	917	950	953	933	886	1399	872	1368	1019	1396
OsR498G0100227000.01	779	1045	225	1005	1569	294	521	2310	358	832	984	157	645	124	589	855	394	620	738	882	309	1233	700	556	366	248	251	875	735	553	747	1018	312	810	496	749
OsR498G0100227100.01	0	2	0	2	2	0	1	3	0	0	1	0	2	1	0	1	1	1	0	2	0	0	2	1	1	2	0	0	2	0	0	0	0	1	0	2
OsR498G0100227600.01	0	1	0	0	0	0	1	4	1	0	2	2	0	0	0	0	0	1	0	0	0	0	0	1	0	0	0	33	30	27	37	61	19	34	22	52
OsR498G0100229500.01	1	0	0	0	1	1	0	0	2	0	1	0	2	0	1	0	0	0	0	0	2	0	0	0	0	0	0	0	0	1	0	0	0	0	0	0
OsR498G0100232000.01	0	1	17	9	1	5	4	3	8	7	12	19	3	15	7	3	2	6	2	3	5	4	2	2	2	2	3	6	2	2	3	0	3	6	5	3
OsR498G0100232800.01	1112	1044	1990	1618	1243	2363	1395	1216	1914	1233	1263	1880	1356	2195	1903	1475	1660	2273	1249	1355	1505	1190	1102	1769	1462	1737	2556	1115	897	1246	1131	1011	1640	1281	1388	1504
OsR498G0100233200.01	180	200	452	290	260	542	181	336	410	213	262	355	281	351	421	237	342	215	385	198	307	254	232	537	218	308	327	189	164	270	217	351	325	350	620	479
OsR498G0100234400.01	2538	2286	1838	2771	2281	2485	1887	2116	2312	2218	2311	2072	1888	2069	2431	1907	1748	2224	2347	2378	2477	2018	1768	2536	1501	1691	2535	1965	1852	2116	1819	1968	2279	2164	1864	2281
OsR498G0100234800.01	0	0	0	0	0	0	0	0	0	0	0	0	0	0	0	0	0	0	0	0	0	0	0	0	0	0	0	0	0	0	0	0	0	0	0	0
OsR498G0100235000.01	762	372	177	928	294	157	623	566	154	283	342	131	2326	2440	569	336	471	187	440	779	139	261	589	126	144	512	236	1851	430	103	261	1366	1547	842	612	1703
OsR498G0100235700.01	104	108	132	106	125	140	107	134	122	127	133	157	113	100	178	119	132	158	115	105	177	113	108	156	118	150	133	195	154	192	242	171	146	220	228	246
OsR498G0100236300.01	418	435	470	643	417	350	406	467	558	598	567	338	216	390	620	282	334	715	371	553	340	440	159	537	229	292	860	232	230	93	270	237	123	218	402	206
OsR498G0100236600.01	976	1246	1490	1311	1755	1292	1269	1355	956	1224	1318	1268	583	653	1164	1256	278	989	1641	1374	1268	1512	914	1117	690	160	1061	715	696	840	792	901	785	828	754	914
OsR498G0100237300.01	1161	436	869	992	741	842	1194	1770	859	665	1118	510	1185	946	814	2037	1947	1919	951	967	541	1232	864	595	1362	2135	1822	213	195	251	270	256	231	320	288	272
OsR498G0100237500.01	4	1	5	3	8	1	2	2	3	4	2	5	1	3	2	2	2	1	2	2	4	6	0	3	1	3	4	10	6	4	4	6	2	2	10	3
OsR498G0100237900.01	42	19	80	29	41	68	23	62	55	40	37	69	30	62	33	34	59	49	44	37	28	31	22	34	26	49	38	54	27	51	35	52	44	47	57	52
OsR498G0100238200.01	10	7	17	6	10	4	5	13	5	11	7	5	8	14	4	8	2	1	13	9	11	8	4	8	2	2	5	8	11	5	17	13	6	12	14	21
OsR498G0100238400.01	1556	1596	2243	1779	1692	2640	905	1336	1709	1648	1646	2413	819	1601	1877	952	692	1105	1602	1759	2266	1534	963	2333	861	804	1523	1800	1571	2161	1779	1286	1749	1721	2059	1512
OsR498G0100238600.01	0	2	9	2	4	1	3	3	1	2	6	2	4	7	6	1	3	4	0	2	3	2	2	0	3	4	4	7	5	9	0	2	6	5	5	6
OsR498G0100238800.01	0	0	1	0	0	0	0	0	0	0	0	0	0	0	0	0	0	0	0	0	0	0	0	0	0	0	0	0	0	0	0	0	0	0	0	0
OsR498G0100239400.01	45	47	22	32	20	14	58	7	70	77	58	8	21	58	32	52	7	21	72	66	35	14	14	12	19	11	65	66	81	25	88	18	80	70	84	89
OsR498G0100240600.01	510	411	434	629	343	495	336	314	474	456	490	415	236	391	397	308	212	393	384	397	279	382	249	414	258	234	572	438	398	331	446	267	459	456	494	396
OsR498G0100241300.01	0	0	0	1	0	0	0	1	0	0	1	0	0	0	0	0	0	1	0	0	0	0	0	0	0	0	1	2	0	2	0	0	0	0	0	0
OsR498G0100241600.01	1071	1071	1037	1280	1094	1382	810	1044	1153	1121	1151	1190	608	955	1164	868	665	1097	1001	1200	1098	1057	705	1365	840	509	1202	1026	813	1048	1041	832	1135	1033	1192	966
OsR498G0100242100.01	420	308	80	468	346	158	300	279	187	344	307	143	492	613	322	406	681	352	442	411	143	462	386	174	248	731	213	454	313	220	438	429	803	527	273	701
OsR498G0100242400.01	884	914	1748	1192	889	1744	794	752	1280	999	964	1656	712	1523	1508	799	835	958	1045	953	1120	868	712	1620	749	787	1504	896	935	1227	898	812	1412	1058	1355	1181
OsR498G0100242600.01	1035	823	604	1209	849	827	888	740	785	822	880	735	1081	992	921	1066	1315	903	1141	898	881	784	844	868	991	884	1126	853	772	712	799	828	1067	1081	885	1030
OsR498G0100242800.01	14856	12635	14442	20889	11408	18116	13152	10763	17637	11383	13923	13729	20294	15844	16619	16445	17340	14207	13666	13592	12858	10631	14171	13558	14322	17672	24033	13238	12189	10527	12380	11516	15381	17890	14286	14617
OsR498G0100242900.01	113	93	50	199	172	78	87	386	113	133	65	19	139	70	89	165	177	100	180	83	58	199	220	68	153	252	125	75	109	46	249	156	59	355	187	262
OsR498G0100243100.01	274	289	97	355	394	110	278	574	278	315	274	110	929	238	222	419	472	711	502	332	134	281	477	167	288	819	149	340	375	119	424	528	246	710	336	503
OsR498G0100243400.01	83	98	62	158	119	100	127	143	63	119	89	78	154	79	92	156	186	143	135	93	105	140	156	107	126	146	120	120	100	104	147	136	132	119	136	107
OsR498G0100243500.01	0	2	0	1	3	0	3	2	0	1	0	0	1	5	0	0	0	1	4	1	1	0	0	0	0	6	7	2	1	0	1	0	1	0	0	2
OsR498G0100243800.01	739	745	1588	886	973	1212	500	818	889	906	911	1377	599	1244	846	692	618	566	873	911	902	735	611	1247	506	529	914	919	834	1092	1041	793	1199	1038	1271	943
OsR498G0100245300.01	6	2	50	2	5	225	36	104	67	8	8	13	26	45	12	46	73	73	0	2	653	24	0	209	76	2	242	0	0	11	32	17	6	33	40	64
OsR498G0100246500.01	830	423	791	1084	423	553	630	549	719	890	530	3045	942	1011	665	1999	2142	2188	1079	416	869	472	2575	536	1273	1723	2055	181	585	1997	397	1036	742	654	581	1386
OsR498G0100246800.01	152	130	299	209	163	310	157	186	298	165	177	300	104	210	254	183	124	140	207	156	254	146	124	272	121	127	166	169	146	223	210	119	172	115	215	140
OsR498G0100247800.01	17	24	23	36	38	23	41	59	22	14	19	22	83	25	18	71	118	45	33	40	22	45	45	34	42	147	63	27	27	30	50	43	27	68	35	34
OsR498G0100248000.01	1221	1279	1860	1421	1154	1777	510	1318	1308	1284	1481	1551	602	1237	1232	754	473	769	1216	1526	1356	1322	662	1847	601	446	1037	1485	1294	1590	1436	1015	1366	1461	1703	1092
OsR498G0100248600.01	190	186	256	267	257	326	127	215	294	238	234	341	86	184	316	159	95	183	168	232	236	242	104	380	94	84	237	232	238	267	300	169	173	225	332	206
OsR498G0100248800.01	0	0	0	0	0	0	0	0	0	0	0	0	0	0	0	0	0	0	0	0	0	0	0	0	0	0	0	0	0	0	0	0	0	0	0	0
OsR498G0100249400.01	372	413	507	576	504	670	552	526	540	546	465	548	229	353	982	564	176	733	417	478	598	484	330	662	426	299	704	444	417	461	602	284	517	509	654	489
OsR498G0100249700.01	321	295	508	395	312	554	281	372	378	389	372	508	293	464	416	288	336	404	339	326	447	291	272	489	270	315	375	312	295	347	353	289	395	377	415	315
OsR498G0100250000.01	2453	2448	3097	2871	3058	3001	1857	2254	2503	2695	2772	2421	2303	2317	2669	2750	2601	2439	2572	2865	2945	2936	2270	2953	2084	2732	2466	2548	2273	2633	2724	2243	2657	2884	3249	2708
OsR498G0100250900.01	2	1	3	5	3	7	10	3	2	5	3	3	16	9	1	6	9	9	10	5	3	10	4	8	6	13	2	5	4	7	2	10	1	8	1	8
OsR498G0100251200.01	1747	1803	2011	2240	1911	2293	2376	1356	2714	1362	1588	2031	5140	2593	2708	2380	4147	4473	1747	1871	2480	1821	1708	1709	1729	3610	1902	1646	2226	1423	1654	3086	2771	3318	2195	2855
OsR498G0100251400.01	202	234	224	191	284	290	237	213	188	192	209	267	232	265	293	295	330	251	242	236	329	241	209	205	217	284	243	263	248	319	257	299	488	392	275	341
OsR498G0100251500.01	40	46	64	41	44	66	43	52	43	46	40	74	40	54	58	42	70	54	40	40	51	53	36	44	34	32	68	50	60	33	55	41	75	29	71	47
OsR498G0100252000.01	43	74	44	20	32	35	19	66	10	28	48	35	36	67	24	38	55	1	45	66	5	65	28	10	20	60	26	125	76	28	107	52	55	94	26	39
OsR498G0100252100.01	0	0	0	0	0	0	0	0	0	0	0	0	0	0	0	0	0	0	0	0	0	0	0	0	0	0	0	0	0	0	0	0	0	0	0	0
OsR498G0100253000.01	46	11	54	82	37	63	30	84	62	58	39	124	22	99	44	35	4	35	40	41	21	22	44	19	32	4	24	74	68	51	94	28	81	87	87	87
OsR498G0100253200.01	18	31	7	21	94	28	23	25	20	26	15	18	98	14	78	106	31	58	70	52	46	35	67	48	38	81	14	23	28	45	40	65	56	65	73	102
OsR498G0100253300.01	125	42	83	216	56	83	121	76	163	159	62	83	81	169	100	195	123	246	48	80	64	88	125	32	135	129	191	36	49	98	38	62	38	80	34	253
OsR498G0100253600.01	5	4	8	4	5	8	10	10	4	15	5	8	10	8	9	8	16	5	7	11	4	7	2	8	5	13	4	11	12	8	6	8	12	16	12	10
OsR498G0100253700.01	13	8	21	8	9	12	15	13	16	13	12	7	15	11	11	18	46	32	3	7	12	12	14	8	11	15	47	6	11	10	16	17	10	23	17	27
OsR498G0100254000.01	22	15	52	6	41	55	9	17	23	27	26	44	27	51	22	32	28	25	19	31	11	12	17	23	11	33	30	23	25	16	22	27	52	28	36	58
OsR498G0100254100.01	37	15	25	44	7	23	11	11	40	78	30	53	15	48	34	32	19	52	23	26	27	28	21	22	22	10	33	13	23	42	30	20	51	20	31	51
OsR498G0100254300.01	169	722	177	448	764	748	437	242	681	805	405	802	300	222	1576	782	88	679	840	722	1631	208	562	1333	321	113	275	548	1059	752	1200	937	1015	1366	1341	1225
OsR498G0100254600.01	157	120	2540	59	172	1610	120	198	980	85	99	2559	83	2047	44	79	134	3	80	121	250	96	56	297	17	46	158	79	30	115	19	3	1028	38	336	78
OsR498G0100256100.01	135	150	189	98	164	103	65	152	111	151	145	121	94	100	157	121	73	90	93	116	118	164	108	148	72	79	134	116	112	115	106	141	99	104	173	124
OsR498G0100256400.01	0	0	1	0	5	0	0	0	1	0	0	0	1	0	0	0	0	1	0	0	0	1	0	0	0	0	0	0	1	0	0	0	0	2	0	0
OsR498G0100256900.01	0	0	2	0	0	0	0	1	0	0	0	0	0	2	0	1	0	1	0	0	0	0	0	1	0	0	0	0	0	0	0	1	0	0	0	0
OsR498G0100257200.01	0	0	0	0	0	0	0	0	0	0	0	0	0	0	0	0	0	0	0	0	0	0	0	0	0	0	0	0	0	0	0	0	0	0	0	0
OsR498G0100258100.01	207	245	671	329	206	637	180	95	342	224	314	659	58	365	431	161	55	126	144	263	480	191	85	430	101	82	425	229	198	397	284	98	502	212	416	228
OsR498G0100258300.01	1750	1623	2677	2215	1852	3172	1380	1775	2416	1855	1945	2985	1702	2561	2254	1735	1970	2154	1800	1906	2631	1794	1527	2804	1650	1800	2219	1791	1563	2420	1934	1719	2609	2032	2318	2194
OsR498G0100258600.01	49	66	48	65	29	134	38	52	93	43	65	110	7	82	178	7	2	10	55	65	34	49	35	70	2	13	79	35	41	19	65	19	84	20	57	31
OsR498G0100261000.01	19	11	1	21	1	1	16	2	3	12	13	4	7	17	2	16	0	4	8	16	1	2	14	5	4	0	19	18	20	7	12	20	26	26	7	24
OsR498G0100261400.01	10	19	1	49	5	2	33	2	9	20	13	5	24	30	3	21	2	8	17	15	5	8	19	13	12	0	26	59	16	10	18	5	51	27	14	37
OsR498G0100261800.01	6018	6829	7971	8119	4915	12707	6021	2099	13107	7247	7742	12665	3426	7556	13387	5531	738	7388	7919	8313	15763	4287	2912	18547	3448	236	11495	7286	6667	12912	8304	2941	10519	6968	10687	8701
OsR498G0100262600.01	1463	1197	867	1641	1302	1254	1154	1392	1223	1436	1258	948	1722	1501	1173	1253	1702	1617	1205	1321	1065	1437	1026	1260	1122	1080	1867	1209	1119	1119	1151	1054	1330	1461	1167	1479
OsR498G0100263100.01	229	235	369	268	303	453	235	314	281	271	265	390	247	274	342	307	352	374	265	269	304	302	214	412	246	278	383	217	234	348	309	260	304	271	368	318
OsR498G0100263400.01	3	1	0	5	3	1	2	11	1	0	3	0	2	1	0	5	1	3	1	3	0	4	5	4	5	5	6	1	2	0	1	4	4	6	1	4
OsR498G0100263500.01	293	275	447	345	205	464	238	293	467	357	362	472	120	427	405	187	111	211	265	301	339	234	132	554	109	96	400	285	322	327	278	145	413	259	516	274
OsR498G0100264200.01	580	554	1126	704	457	1546	483	385	1055	698	752	1286	149	872	1086	268	170	425	643	624	984	492	199	1381	251	101	979	626	625	1011	716	318	950	614	1272	627
OsR498G0100264600.01	968	1013	515	1142	1309	659	1228	1678	761	707	748	617	1013	481	755	1522	1305	1456	1493	819	1110	1313	847	867	1143	861	1511	666	780	758	726	823	835	1086	1133	1158
OsR498G0100265100.01	0	0	0	0	0	0	0	0	0	0	0	0	0	0	0	0	0	0	0	0	0	0	0	0	0	0	0	0	0	0	0	0	0	0	1	0
OsR498G0100266100.01	174	130	59	322	114	131	168	125	129	157	148	70	139	151	238	154	206	299	114	135	130	141	93	109	192	144	252	173	139	120	110	181	140	193	104	254
OsR498G0100267100.01	372	391	538	569	422	577	397	315	469	506	456	556	189	617	644	313	241	573	344	521	501	424	279	502	302	188	872	419	420	510	389	281	621	410	565	532
OsR498G0100267600.01	728	851	131	590	801	397	850	406	533	346	591	194	1543	267	533	1064	1289	1724	512	522	328	487	882	469	425	1027	412	647	654	354	340	1249	625	987	560	1107
OsR498G0100268100.01	2153	1846	1585	2590	1839	1848	1589	1736	2317	1918	1966	1659	1075	1330	1912	1674	1125	1578	2242	2147	2071	1600	1404	2039	1243	945	1714	1987	1693	1931	1914	1497	1665	1987	1772	1750
OsR498G0100268300.01	2696	2590	3198	2876	2885	3022	2194	2264	2992	2809	2504	3078	2827	2914	2979	3494	2842	2250	3372	2766	3441	2308	2844	3283	2623	3215	2518	2699	2472	2866	3115	2813	3039	3648	3453	2983
OsR498G0100268500.01	1146	1155	1344	1502	1229	1547	1226	1171	1399	1196	1121	1457	1204	1882	1598	1279	1533	1717	1379	1086	1309	1166	1114	1427	1355	1335	2002	1385	988	1379	1223	1180	1856	1521	1403	1608
OsR498G0100268900.01	1029	938	1422	1340	1049	1539	727	945	1144	1014	1001	1572	983	1746	1346	987	1105	1231	1093	1115	1101	993	992	1197	828	722	1119	1037	870	1014	920	946	1312	1052	1077	1124
OsR498G0100269200.01	61	180	21	130	232	33	86	431	58	205	124	302	139	18	57	200	203	144	595	109	271	203	304	107	89	344	67	84	146	65	157	273	127	218	94	129
OsR498G0100269800.01	3151	2601	2382	3605	2337	2918	1939	2035	3161	2881	3343	2581	1162	2318	2347	1819	942	1573	2382	3134	2866	2559	1396	2974	1335	844	2987	2803	2495	2976	2599	1674	3019	2542	2894	2426
OsR498G0100270000.01	0	0	0	0	0	0	0	0	0	0	0	0	0	0	0	0	0	0	0	0	0	0	0	0	0	0	0	0	0	0	0	0	0	0	0	0
OsR498G0100270200.01	191	112	231	260	99	136	183	202	143	165	198	144	146	406	244	196	220	226	146	151	89	192	135	124	158	125	372	122	139	126	145	119	208	154	140	161
OsR498G0100270400.01	2	4	0	5	5	2	0	3	0	1	2	1	1	1	1	1	0	0	3	3	3	4	2	3	10	1	1	1	3	2	4	2	4	6	2	3
OsR498G0100270600.01	1787	2027	1508	2615	1208	1806	1110	905	1294	1869	1514	965	862	2075	2566	995	506	1438	2096	2349	1674	609	900	1499	731	193	1541	2177	1600	1500	1772	760	2709	1842	1461	1955
OsR498G0100271400.01	2525	3064	1908	3421	4114	2784	1455	2552	2297	2777	3263	2683	2813	1895	2524	2908	2852	1504	2441	3966	3235	3600	2757	3802	2212	2573	2051	3225	2979	4998	3853	3281	2896	4205	3813	3471
OsR498G0100271800.01	255	209	580	218	211	485	118	253	293	244	173	396	88	442	539	130	62	158	203	238	202	208	124	291	126	66	291	210	188	216	183	89	409	152	359	237
OsR498G0100273100.01	0	0	0	0	0	0	0	0	0	0	0	0	0	0	0	0	0	0	0	0	0	0	0	0	0	0	0	0	0	0	0	0	0	0	0	0
OsR498G0100273300.01	0	0	0	0	0	0	0	0	0	0	1	0	0	0	1	0	0	0	1	0	2	0	0	1	0	0	0	0	0	0	0	0	0	0	1	0
OsR498G0100273500.01	0	0	0	0	0	0	0	0	0	0	0	0	0	0	0	0	0	0	0	0	0	0	0	0	0	0	0	0	0	0	0	0	0	0	0	0
OsR498G0100273800.01	198	168	436	373	386	382	360	384	177	171	144	369	354	404	249	501	410	385	266	210	174	263	343	179	379	508	204	176	110	128	196	230	222	304	191	256
OsR498G0100274000.01	42	40	249	40	44	155	20	56	50	33	19	258	44	220	26	45	33	24	34	32	44	40	36	24	31	24	40	38	21	26	20	40	86	34	34	26
OsR498G0100274100.01	4684	4304	6955	4288	1853	4887	1486	1488	5673	4278	5002	10608	650	5442	3513	1259	858	1628	4537	4822	8612	2499	949	6895	1372	316	3241	3980	4522	6324	4450	2723	5256	3639	5233	2946
OsR498G0160147200.01	0	0	0	1	0	0	0	2	0	1	0	1	0	0	0	0	0	0	0	0	0	0	0	0	0	1	0	0	0	0	0	0	0	0	0	0
OsR498G0100274900.01	0	0	0	0	0	1	1	0	0	0	0	0	0	0	0	0	1	0	0	0	0	0	0	0	0	0	0	0	0	0	0	0	0	0	0	0
OsR498G0100275400.01	278	307	590	371	361	607	252	427	328	383	336	764	325	633	374	349	398	344	464	348	518	344	333	455	349	311	353	357	316	455	392	392	528	409	480	423
OsR498G0100275600.01	0	0	0	1	1	2	1	3	0	2	0	2	1	3	5	1	0	2	1	2	2	1	1	2	0	0	0	0	2	1	2	2	0	1	1	2
OsR498G0100276000.01	68	57	110	98	128	119	46	94	74	78	80	107	73	72	99	69	59	63	98	85	131	98	56	133	55	76	64	99	66	105	120	84	93	143	153	116
OsR498G0100277200.01	0	0	0	0	0	0	0	0	0	0	0	1	0	2	1	1	0	0	0	0	0	0	0	1	0	0	0	2	0	2	0	0	0	0	0	0
OsR498G0100277300.01	40	17	13	45	35	21	29	64	40	62	36	20	30	28	17	37	60	36	32	26	27	49	21	12	18	24	42	26	25	23	23	30	11	23	28	25
OsR498G0100277600.01	1158	1080	837	1615	1847	1077	1224	1787	1090	1271	1067	929	1304	918	1137	1604	1522	1259	1356	1264	923	1702	1331	1166	1184	1301	1035	1110	1200	1038	1335	1481	1202	1617	1205	1397
OsR498G0100278000.01	108	242	20	112	252	57	84	315	63	142	146	56	151	60	103	155	140	108	258	111	95	190	155	88	71	228	54	126	143	58	96	188	63	211	75	138
OsR498G0100278300.01	0	0	0	0	0	0	0	0	0	0	0	0	0	0	0	0	0	0	0	0	0	0	0	0	0	0	0	0	0	0	0	0	0	0	0	0
OsR498G0100278600.01	551	349	359	692	142	314	162	162	150	286	210	336	326	1214	190	207	327	200	583	270	103	139	296	73	240	204	228	490	240	107	90	256	749	304	101	335
OsR498G0100278700.01	183	200	282	317	132	324	189	164	259	235	206	216	95	268	310	250	128	185	296	217	387	133	147	224	233	296	233	246	201	290	296	158	260	225	274	225
OsR498G0100279000.01	36499	31238	28572	43792	44157	38070	42311	35055	40511	35074	34095	32619	47695	30871	43262	57359	57057	56230	40013	40952	40566	41415	40118	35176	52271	52380	56376	38979	33626	38153	38999	39965	37382	50490	41849	53838
OsR498G0100279600.01	0	0	0	0	0	0	0	0	0	0	0	0	0	0	0	0	0	0	0	0	0	0	0	0	0	0	0	0	0	0	0	0	0	0	0	0
OsR498G0100280000.01	14	37	37	20	28	24	25	46	16	27	21	25	28	21	24	21	21	20	22	27	23	32	23	15	19	23	22	31	41	23	46	52	24	47	29	25
OsR498G0100281000.01	4	5	13	7	16	7	8	25	10	8	10	14	8	9	6	7	8	8	23	13	5	5	14	8	5	11	9	14	18	16	11	27	3	11	8	9
OsR498G0100281100.01	0	0	0	0	0	0	0	0	0	0	0	0	0	0	0	0	0	0	0	0	0	0	0	0	0	0	0	0	0	0	0	0	0	0	0	0
OsR498G0100281900.01	2286	2215	3035	2962	2391	3392	2159	2042	3229	2416	2624	3535	2430	3642	3527	2610	2412	3232	2273	2596	3349	2165	1971	3649	2097	2005	4095	2757	2269	3264	2572	2112	3635	3159	3147	3395
OsR498G0100282100.01	316	368	938	350	519	713	139	426	468	410	407	979	178	468	482	324	320	203	430	444	797	353	275	948	216	397	293	489	433	858	602	458	421	528	759	537
OsR498G0100282600.01	57	23	56	113	96	36	80	53	57	49	79	31	138	65	108	138	159	79	43	77	56	54	86	69	61	205	77	47	62	70	58	261	295	148	80	199
OsR498G0100283100.01	3	1	15	2	0	5	3	3	0	0	0	20	0	11	1	3	2	2	2	0	0	0	0	0	1	1	0	0	1	0	2	0	4	2	0	1
OsR498G0100283300.01	5	2	26	4	3	15	7	8	3	5	3	20	1	43	2	4	3	5	7	0	3	5	2	1	2	6	0	1	0	2	4	0	3	3	3	1
OsR498G0100283600.01	0	0	0	0	4	0	0	0	1	0	2	0	1	1	0	0	4	1	0	1	0	0	2	0	0	2	3	2	0	0	0	0	1	0	0	1
OsR498G0100283800.01	0	2	0	1	0	0	0	0	0	0	2	0	0	0	0	0	1	0	0	3	0	0	0	0	0	2	0	0	0	0	0	1	0	1	0	0
OsR498G0160152500.01	16	24	25	35	117	20	60	194	45	42	27	19	114	18	66	155	70	140	45	28	68	101	77	57	29	47	30	16	51	30	30	75	15	61	37	46
OsR498G0100284200.01	219	164	169	323	219	196	251	242	145	204	209	161	155	181	196	210	218	217	172	264	186	232	156	175	205	222	229	190	173	163	214	180	155	239	213	198
OsR498G0100284400.01	9	8	111	12	10	49	3	14	9	7	9	111	7	89	1	10	9	2	9	2	8	8	9	2	2	6	9	4	2	5	3	4	19	4	3	3
OsR498G0100284500.01	720	679	928	888	921	1235	1010	978	975	795	784	850	1306	919	1059	1122	1697	1442	774	835	955	965	829	864	1100	1238	1624	569	543	641	556	637	676	662	803	784
OsR498G0100285000.01	0	0	0	0	0	0	0	0	0	0	0	0	0	0	0	0	0	0	0	0	0	0	0	0	0	0	0	0	0	0	0	0	0	0	0	0
OsR498G0100285700.01	221	159	477	166	220	325	82	193	242	218	206	430	104	230	194	132	157	129	207	211	341	197	129	320	123	171	173	208	201	379	272	188	208	208	373	241
OsR498G0100286000.01	7	10	4	84	40	0	8	22	4	8	15	379	2	2	17	11	2	70	18	3	56	2	6	3	1	3	1	2	10	17	50	19	3	2	2	3
OsR498G0100286200.01	1260	1747	1231	1666	2816	1919	952	1884	1186	1797	1688	1806	2320	1076	1575	2274	2712	997	1838	2361	2682	2041	2151	2424	1858	3054	950	1956	1750	2968	2307	2591	2033	2575	2225	2520
OsR498G0100286300.01	8	5	10	11	15	10	16	17	13	8	10	10	17	16	9	15	13	19	14	6	19	13	16	16	10	12	10	6	15	4	10	9	10	16	13	11
OsR498G0100286600.01	667	656	911	631	314	880	449	338	962	674	663	879	375	1267	737	364	349	573	747	540	869	379	274	781	350	304	1059	620	627	673	529	367	1361	593	874	676
OsR498G0100286700.01	2068	1745	4322	2381	2015	4556	2215	1858	3223	2062	1994	3903	2819	5897	3176	2664	3310	3444	2605	2259	3410	1960	2005	2741	2812	3179	4454	2048	1981	2594	1975	2132	4645	2451	2972	2972
OsR498G0100286900.01	3	2	4	0	0	14	2	1	4	1	2	6	0	2	3	0	1	1	1	5	2	0	0	4	5	1	4	1	2	5	4	0	5	0	1	3
OsR498G0100287200.01	2387	2263	5014	3265	2400	5929	2175	2398	4699	2403	2705	5511	2310	4978	3816	2506	2879	3094	2948	2775	4387	2257	2235	4443	2593	2534	4383	2933	2373	4035	2784	2583	4849	2899	4111	3415
OsR498G0100287700.01	8009	8619	2387	9251	7078	3732	5316	7352	4479	8037	7623	2923	7046	5934	5355	5682	5513	5190	9924	7603	5414	6432	6886	4592	4547	4918	4167	8347	7555	5184	4839	9406	8151	9257	4437	9761
OsR498G0100287900.01	1257	1086	1347	2142	1341	1537	1385	1306	1219	1187	1128	1153	1886	2266	2079	1762	2177	1889	1624	1146	1372	1259	1454	1068	1746	1988	1930	1171	826	1201	897	1195	1581	1244	1218	1429
OsR498G0100288300.01	324	278	2081	303	262	1515	1040	206	2885	226	248	1491	192	279	705	927	268	1114	1016	268	4702	261	237	1384	1077	1589	663	290	306	1082	466	277	285	332	435	368
OsR498G0100288900.01	52	7	12	35	20	57	67	34	69	254	97	8	23	63	53	30	40	277	22	17	140	50	38	19	112	33	78	24	16	113	18	51	39	21	15	226
OsR498G0100289600.01	51	36	13	18	15	18	28	27	28	17	33	27	105	89	50	25	50	109	73	19	93	20	42	44	29	38	12	45	19	56	16	53	70	24	19	88
OsR498G0100290000.01	628	538	2326	759	630	2539	1356	662	3588	579	472	1691	1107	817	2688	1726	1235	1818	1744	600	4868	715	638	1872	1763	4877	1136	632	497	1665	971	617	815	666	587	655
OsR498G0100291700.01	0	8	1	2	3	3	0	2	9	0	1	0	0	2	0	0	3	6	0	0	1	4	0	2	0	0	6	0	0	4	0	0	0	2	1	0
OsR498G0100292200.01	3397	2785	4258	3972	2427	4735	2666	1801	4474	3092	2842	4456	2320	4557	3825	2917	3199	2998	3226	2780	4144	2251	2277	3903	2307	2453	4640	2901	2819	3450	2856	2758	4647	3610	3813	3613
OsR498G0100294100.01	8	14	16	12	5	8	12	8	5	13	12	13	12	8	9	13	24	18	9	10	9	5	11	6	6	14	19	19	8	8	14	9	9	8	25	26
OsR498G0100296100.01	2692	2294	2383	3395	2165	3136	2399	2006	2740	2368	2403	2665	3015	4178	2730	2553	3613	3269	2761	2431	2727	2062	2399	2948	2447	2709	3992	2373	2264	2581	2180	2598	4205	3103	2738	3856
OsR498G0100296500.01	326	292	387	363	414	480	324	389	408	327	287	348	339	344	476	438	417	562	404	352	362	383	301	397	398	381	470	281	247	325	284	268	280	325	304	263
OsR498G0100297400.01	3	2	1	7	0	7	0	2	0	17	7	2	1	24	31	1	0	7	4	9	3	14	2	1	2	0	3	0	0	15	0	3	7	0	0	0
OsR498G0100298600.01	862	548	207	979	641	510	710	504	504	906	544	380	720	637	680	751	539	790	879	702	690	498	646	527	550	439	634	434	404	451	367	483	511	546	365	560
OsR498G0100299500.01	23	17	1	41	63	12	59	20	17	26	25	3	46	13	38	73	12	112	15	36	6	46	25	7	63	15	18	13	9	4	13	23	40	29	7	33
OsR498G0100299700.01	3146	2431	675	3651	1702	1148	2376	1098	1511	1876	2284	753	3582	3608	1620	2182	3849	4935	2235	2469	1270	1684	1781	1149	2845	2724	2500	2457	1910	876	1199	1798	3475	2118	1358	2589
OsR498G0100300000.01	603	571	641	664	548	973	411	419	601	497	487	644	531	1134	660	518	636	530	571	479	626	460	559	730	537	813	1000	757	502	553	491	448	1418	756	634	1007
OsR498G0100300100.01	2	6	0	4	4	3	3	2	0	5	2	0	2	4	1	4	1	1	1	3	4	0	2	4	0	2	2	1	1	0	5	1	0	7	0	1
OsR498G0100300400.01	14630	8486	17738	15658	6070	25112	19838	3562	29157	10813	8490	12587	13372	36331	19176	18557	13370	14333	16138	12518	15871	4685	11092	11143	15227	12408	37842	13423	9593	11089	7726	7423	35604	10349	13903	16468
OsR498G0100300900.01	0	1	0	0	0	0	0	0	0	2	0	0	0	1	0	0	0	0	0	0	0	0	0	0	0	0	0	0	0	0	0	0	0	0	0	0
OsR498G0100302800.01	0	0	0	0	0	0	0	0	0	1	1	0	0	0	1	0	0	1	0	1	0	0	0	0	0	0	0	2	0	0	0	1	0	0	1	1
OsR498G0100303400.01	2174	2063	1308	3172	3815	1849	3269	2772	1713	1995	2046	1410	2968	1097	2672	4728	4051	3166	2155	2606	2108	3129	2963	1920	3759	3429	2730	10	29	27	23	30	35	24	26	28
OsR498G0100303800.01	0	0	0	0	0	1	0	0	0	0	0	0	0	0	0	0	0	0	0	0	0	0	0	0	0	0	0	0	0	0	0	0	0	0	0	0
OsR498G0100304000.01	0	0	0	0	0	0	0	0	0	0	0	0	0	0	0	0	0	0	0	0	0	0	0	0	0	0	0	0	0	0	0	0	0	0	0	0
OsR498G0100304400.01	0	0	0	0	0	0	0	0	0	0	0	0	0	0	0	0	0	0	0	0	0	0	0	0	0	0	0	0	0	0	0	0	0	0	0	0
OsR498G0100304700.01	0	0	0	0	0	0	0	0	0	0	0	0	0	0	0	0	0	0	0	0	0	0	0	0	0	0	0	0	0	0	0	0	0	0	0	0
OsR498G0100305000.01	153	214	205	148	205	117	202	214	158	193	164	129	137	180	128	204	202	262	158	163	200	168	75	136	159	153	273	73	57	63	59	65	73	58	78	67
OsR498G0100305100.01	538	557	510	488	1120	935	541	679	674	560	598	676	991	513	1166	874	655	721	511	761	990	1043	718	703	584	543	598	675	721	1013	1094	751	1004	1156	1186	1233
OsR498G0100306900.01	1128	1055	724	1461	862	969	1568	1128	1307	656	1163	621	2558	1233	959	1459	2997	1725	1145	1003	1813	1128	1080	1052	1315	2206	1661	506	628	384	578	1164	735	1264	752	959
OsR498G0100307200.01	82	54	138	49	77	51	60	72	63	92	106	88	70	89	58	83	75	91	62	70	46	68	63	63	43	58	176	60	62	25	45	56	48	68	115	59
OsR498G0100307700.01	14	8	425	7	31	368	8	19	183	10	21	575	7	460	50	3	9	9	4	8	19	13	4	18	3	17	30	6	4	4	1	3	102	6	40	19
OsR498G0100309100.01	0	0	0	0	2	0	0	0	0	0	2	0	0	0	1	0	0	0	0	0	1	0	0	0	0	0	0	0	0	0	0	0	0	0	0	0
OsR498G0100309400.01	30	33	56	28	35	39	33	56	47	40	41	35	33	31	42	54	42	73	42	50	27	56	38	49	49	37	54	27	36	23	35	32	37	34	51	40
OsR498G0100309500.01	3484	3659	13321	2734	3713	8071	905	2776	5638	4851	4616	11762	1208	8593	3300	2435	1529	983	4057	4360	7572	2780	1557	9387	1057	1355	2830	4821	5932	8770	7183	3444	7169	5062	10779	4707
OsR498G0100310200.01	3172	5268	1503	6342	8976	5694	3630	6741	3712	5925	4704	2935	6015	1802	8452	6550	5660	4889	4482	7504	6183	5750	5844	5860	5238	5072	3508	4719	5194	6853	6638	7328	4017	8347	4873	7091
OsR498G0100311400.01	672	517	429	671	601	357	518	683	458	617	562	274	558	270	470	691	654	762	553	627	459	763	552	558	568	800	479	476	482	398	533	846	332	696	520	630
OsR498G0100311700.01	7862	7353	9354	8552	6412	9076	3427	6814	8522	8158	8978	9912	3295	8547	7041	4063	2687	4191	7711	8344	9426	6092	3946	10415	3308	2535	6493	7423	6949	9191	6812	4725	8246	6990	8013	6192
OsR498G0100312900.01	1521	826	4036	2016	1073	4357	4584	1272	7805	1530	941	2452	1928	2188	6319	4318	2205	11666	2501	1141	5421	1184	1701	3482	4881	2154	2504	863	758	3760	2104	1568	1390	1368	1539	2811
OsR498G0100313200.01	158	107	3305	121	144	1690	125	171	914	70	150	2611	92	2669	55	69	108	18	113	109	246	88	56	250	58	32	229	99	73	105	61	25	1140	84	377	81
OsR498G0100313800.01	91	89	80	91	172	115	98	281	81	147	108	69	169	195	109	209	312	205	124	129	56	188	140	67	169	221	156	98	151	88	164	136	175	211	164	177
OsR498G0100313900.01	0	0	0	0	0	0	0	0	0	0	0	0	1	0	0	0	1	0	0	0	0	0	0	0	0	0	0	0	0	0	0	0	0	0	0	0
OsR498G0100316400.01	627	708	9967	1276	672	10616	1282	934	4668	774	772	11359	2627	8141	5569	1659	4874	3251	856	924	3452	1179	914	1824	2138	8039	4086	821	1108	1019	759	928	4394	1071	1703	984
OsR498G0100319400.01	1275	965	384	1586	1068	393	1379	1128	494	683	725	312	5274	5824	948	1155	4124	2163	1072	734	845	994	1565	454	1299	1062	1009	1453	649	786	436	1924	2629	859	645	1727
OsR498G0100319600.01	13	8	4	7	10	1	5	13	5	8	6	2	15	17	4	12	6	9	6	10	5	13	3	3	10	4	6	11	9	6	5	20	13	11	5	12
OsR498G0100320400.01	1843	1331	915	1901	1284	922	850	1045	736	1408	1376	962	799	967	1099	909	621	745	1364	1548	999	1303	935	892	752	471	756	1551	1051	1138	1027	1439	1188	1148	771	1167
OsR498G0100322800.01	0	0	0	0	0	1	0	0	4	0	0	0	1	0	1	0	0	3	0	0	0	0	0	0	1	0	0	0	0	0	2	2	0	3	1	3
OsR498G0100323000.01	0	0	0	0	0	0	0	0	0	0	0	0	2	0	0	0	0	0	0	0	0	0	0	0	0	0	0	0	0	0	0	0	0	0	0	0
OsR498G0100324300.01	8	4	1	6	0	2	3	13	0	11	2	1	5	2	0	1	2	7	16	0	3	1	3	0	4	4	0	1	1	2	2	8	4	3	0	6
OsR498G0100324500.01	0	0	0	0	0	0	0	0	0	0	0	0	0	0	0	0	0	0	0	0	0	0	0	0	0	0	0	0	0	0	0	0	0	0	0	0
OsR498G0100324700.01	0	1	0	0	0	0	0	0	0	0	0	0	0	0	0	0	0	1	2	2	0	0	0	0	0	0	0	0	0	0	0	0	0	0	0	0
OsR498G0100325000.01	57	53	69	93	68	81	92	90	86	51	52	55	68	73	92	92	148	134	74	49	43	76	86	68	91	143	124	46	63	60	60	70	67	82	78	77
OsR498G0100325200.01	289	310	362	292	548	350	154	419	254	336	378	474	279	257	312	321	363	225	436	409	412	382	316	552	240	303	209	378	357	609	417	443	369	486	527	525
OsR498G0100325700.01	482	369	922	483	394	1010	372	436	778	427	403	1038	393	1153	637	407	454	638	439	493	575	460	364	670	412	379	775	310	340	473	353	346	655	378	448	424
OsR498G0100326000.01	3955	4067	1213	4261	3659	1578	2403	4299	2233	4597	3763	1171	3112	1443	2396	4612	2869	2519	4849	4685	1805	3376	3982	2164	2569	3075	1887	3711	3114	2200	3577	3960	1866	3808	2456	3344
OsR498G0100328000.01	90	77	504	105	117	334	122	123	168	51	62	372	97	346	40	126	106	155	87	59	39	94	86	48	116	86	91	63	57	21	54	67	157	87	93	83
OsR498G0100328800.01	1098	448	212	1078	587	436	1785	383	546	480	426	323	1492	1192	551	1632	1913	1764	582	621	558	566	941	301	1608	1818	1198	610	523	436	510	1156	833	1247	505	1467
OsR498G0100331100.01	71	115	51	69	58	133	122	157	85	101	48	106	62	50	169	115	84	220	75	97	110	55	57	162	93	55	63	45	27	63	51	82	62	64	79	117
OsR498G0100334000.01	3559	4056	6130	5085	4718	5666	3667	3113	4468	4538	5042	5892	1536	4166	4825	3514	579	2668	3229	4549	4673	4193	2035	6758	2232	311	6109	3915	3265	5020	4761	2038	4360	3506	5411	3793
OsR498G0100335400.01	91	103	93	119	198	144	123	131	117	143	74	174	109	59	176	182	52	195	148	184	146	101	121	76	141	116	61	134	91	115	183	261	65	159	162	153
OsR498G0100335600.01	1645	2350	971	2106	4170	1154	1146	5994	1602	2024	2135	1215	1990	427	2512	2912	1787	2072	2292	2457	1914	3213	2496	2671	1346	1475	507	2053	2223	2046	2127	4232	1049	2351	1593	2899
OsR498G0100335800.01	960	955	1195	1180	1177	1356	724	1252	1058	1145	1145	1370	828	1023	1276	1011	935	1013	1033	1115	1148	1071	937	1467	751	965	983	947	1100	1155	1095	1052	1254	1216	1347	1111
OsR498G0100335900.01	2	0	0	0	4	0	1	1	1	0	0	7	6	0	3	10	6	10	1	1	4	2	4	0	7	2	0	0	0	8	1	0	0	4	0	15
OsR498G0100336600.01	0	0	0	0	0	0	0	0	0	0	0	0	0	0	0	0	0	0	0	0	0	0	0	0	0	0	0	0	0	0	0	0	0	0	0	0
OsR498G0100336900.01	32	39	1	66	157	5	110	114	5	24	2	0	86	1	27	167	39	104	95	49	31	91	141	2	63	54	3	53	14	23	22	157	7	79	2	105
OsR498G0160173000.01	0	0	0	1	4	0	1	2	0	0	0	0	2	0	0	4	0	0	0	0	0	2	2	0	3	0	0	1	0	0	0	3	0	1	0	2
OsR498G0100337900.01	0	0	12	0	0	0	0	0	0	0	0	0	1	3	0	0	0	0	0	0	0	3	0	0	0	0	0	0	2	0	0	0	0	1	0	0
OsR498G0100339300.01	31	3	5	21	3	20	34	0	115	23	39	89	14	152	73	10	7	299	2	11	51	12	18	5	76	1	11	0	0	93	0	8	18	5	0	142
OsR498G0100339600.01	7	10	37	13	18	33	10	23	10	17	11	28	5	24	13	10	4	20	17	15	35	9	10	16	6	15	14	14	8	6	5	9	14	28	29	7
OsR498G0100339800.01	310	326	283	475	288	304	237	359	303	355	329	289	207	311	304	261	181	228	368	306	242	291	204	338	137	196	212	333	289	199	311	236	309	296	353	290
OsR498G0100340100.01	750	791	891	1126	657	921	496	641	931	844	783	845	305	633	871	601	224	510	797	884	628	604	396	965	355	283	813	680	641	672	651	445	622	736	815	533
OsR498G0100340900.01	1	0	1	4	1	2	0	2	2	5	1	1	3	1	2	2	0	2	4	1	0	2	0	2	2	0	7	0	2	2	2	0	1	1	3	1
OsR498G0100341300.01	989	787	250	1308	1254	462	1390	714	381	517	633	372	1374	541	579	1203	1078	661	1051	670	633	1234	1353	524	1141	292	966	895	724	568	318	1402	1165	1520	411	1293
OsR498G0100341800.01	578	582	1109	660	762	1223	489	669	716	577	686	1291	689	1001	821	805	885	828	652	668	902	662	607	813	688	835	720	580	533	962	701	733	787	807	802	808
OsR498G0100341900.01	0	0	0	0	0	0	0	0	0	0	0	0	0	0	0	0	0	0	0	0	0	0	0	0	0	0	0	0	0	0	0	1	0	0	0	0
OsR498G0100342800.01	0	0	0	0	0	0	0	0	0	0	0	0	0	0	0	0	0	0	0	0	0	0	0	0	0	0	0	0	0	0	0	0	0	0	1	0
OsR498G0100343000.01	0	0	0	0	0	0	0	0	0	0	0	0	0	0	0	0	0	0	0	0	0	0	0	0	0	0	0	0	0	0	0	0	0	0	0	0
OsR498G0100343100.01	0	0	0	0	0	0	0	0	0	0	0	0	0	0	0	0	0	0	0	0	0	0	0	0	2	0	0	0	0	0	0	0	0	0	0	0
OsR498G0100343500.01	193	237	344	242	355	458	210	233	234	224	195	331	330	373	252	297	346	224	265	252	277	298	278	272	228	247	262	176	220	265	218	275	339	378	307	319
OsR498G0100343800.01	2	10	30	11	14	9	5	12	16	14	12	13	7	17	7	7	7	5	9	19	26	10	7	19	5	7	5	20	13	21	16	9	15	22	12	13
OsR498G0100344000.01	152	149	286	231	220	292	140	228	174	218	182	264	139	219	227	188	163	167	170	215	222	193	148	233	138	153	205	175	177	212	181	147	222	214	213	178
OsR498G0100344200.01	0	2	5	10	26	0	0	25	0	5	0	3	7	0	0	49	4	4	8	1	0	5	12	0	8	1	0	9	0	7	3	15	0	2	12	8
OsR498G0100345000.01	38	32	32	34	39	32	30	31	41	32	28	19	46	58	41	48	49	56	19	35	40	37	30	23	25	41	42	14	14	22	13	27	31	28	15	54
OsR498G0100345200.01	56	72	351	97	69	284	58	47	103	48	57	188	89	356	90	35	67	71	72	75	77	51	50	38	60	86	75	72	51	64	21	39	175	60	58	81
OsR498G0100345600.01	2695	2300	3056	3528	3088	3956	3161	2999	3233	2676	2486	3071	3375	3313	3644	3919	4259	3902	3093	2639	3152	2972	3006	3163	3437	3897	4345	2454	1999	2714	2507	2536	3265	2998	2811	3053
OsR498G0100345700.01	0	0	0	0	0	0	0	0	0	0	0	0	0	0	0	0	0	0	0	0	0	0	0	0	0	0	0	0	0	0	0	0	0	0	0	0
OsR498G0100346400.01	72	65	23	70	63	34	31	64	25	53	99	30	40	28	39	40	18	32	56	102	39	45	28	63	26	8	37	54	80	50	64	44	39	69	41	31
OsR498G0100346600.01	0	0	0	0	0	0	0	0	0	0	0	0	0	0	0	0	0	0	0	0	0	0	0	0	0	0	0	0	0	0	0	0	0	0	0	0
OsR498G0100347200.01	3	4	8	9	4	10	7	5	10	4	8	8	9	10	10	8	5	6	10	13	7	17	8	7	1	7	0	17	12	9	3	11	7	12	3	13
OsR498G0100347500.01	42	39	32	64	138	64	78	270	42	61	41	15	96	25	127	153	124	56	96	23	71	128	93	50	117	228	44	31	51	66	85	216	69	131	45	161
OsR498G0100348300.01	0	0	0	3	0	0	0	1	3	4	1	0	1	0	1	0	0	7	3	2	2	0	0	1	0	1	0	1	2	3	1	7	1	0	3	2
OsR498G0100348800.01	2016	1345	433	2002	987	535	1212	733	611	1054	977	378	2928	3267	977	1054	1722	1307	2335	1055	679	1038	1548	460	1452	1067	1136	1889	1153	853	750	1440	2633	1734	642	1764
OsR498G0100349300.01	6	2	3	4	6	3	2	3	5	2	4	5	1	3	9	4	1	0	0	6	3	3	2	3	2	3	5	1	4	8	10	5	6	4	5	4
OsR498G0100349600.01	10	11	0	20	0	15	56	4	38	13	17	4	0	12	30	20	7	44	36	15	69	4	7	24	3	62	14	20	23	36	47	9	16	18	15	27
OsR498G0100350300.01	554	605	733	602	952	779	405	685	473	608	670	737	707	596	646	814	856	563	651	830	848	754	665	793	687	869	605	758	689	941	808	773	823	975	1025	905
OsR498G0100350800.01	1257	988	1122	1567	1169	1380	1002	1210	1275	1230	1158	1170	1258	1281	1358	1027	1185	1405	1370	1180	1137	1187	1215	1387	1040	1215	1259	1241	1019	1363	1244	1310	1477	1274	1263	1384
OsR498G0100351500.01	3	0	0	1	1	2	0	2	1	5	4	0	13	14	3	3	8	0	1	1	1	0	3	0	2	4	7	0	0	0	2	2	8	2	4	4
OsR498G0100352000.01	84	126	295	174	246	34	196	155	103	228	78	57	538	110	87	344	724	333	300	238	121	148	255	43	418	346	49	230	154	159	233	270	75	245	122	251
OsR498G0100352400.01	1024	1163	1300	1218	987	1313	505	1030	1324	1215	1370	1439	346	942	932	518	247	523	987	1332	1347	1108	584	1573	326	224	850	1089	1051	1355	1157	718	1075	941	1362	915
OsR498G0100352500.01	222	258	476	269	304	385	156	306	234	207	234	453	169	348	224	225	277	209	232	267	340	243	158	342	192	275	253	267	261	302	334	223	257	298	385	270
OsR498G0100353400.01	1	1	18	5	2	3	0	1	7	4	1	9	0	1	3	1	0	1	1	4	4	1	2	4	0	3	3	1	5	8	11	1	1	0	10	2
OsR498G0100354200.01	0	0	0	0	0	0	0	0	0	0	0	0	0	0	0	0	0	0	0	0	0	0	0	0	0	0	0	0	0	0	0	0	0	0	0	0
OsR498G0100355100.01	11806	8844	1451	6311	6382	2809	8248	8226	4468	7777	10616	2521	11179	4839	3480	12203	19810	6860	12887	11753	5239	15461	8473	2892	7917	12950	9410	14786	11670	6687	7667	9726	5985	11621	6814	7337
OsR498G0100355900.01	1	12	3	5	8	9	3	7	10	11	11	5	6	5	24	4	1	1	3	11	22	2	0	19	2	5	2	1	10	3	6	6	8	16	14	24
OsR498G0100356100.01	1969	1847	3250	1911	1451	3582	1248	1310	2351	2022	2379	2977	773	2343	2707	1086	752	1249	1404	2292	2939	1583	726	3599	755	636	2896	1854	1778	2816	2121	1045	2695	1822	3362	2097
OsR498G0100356900.01	93	32	48	126	45	47	65	40	65	69	136	29	183	85	237	76	70	251	55	42	116	76	34	57	149	47	96	34	23	70	26	57	23	42	23	135
OsR498G0100357200.01	884	806	1225	1023	787	1583	633	633	1190	1092	1222	1165	328	776	1381	571	509	835	887	1025	896	709	355	1391	675	315	1472	943	815	1040	1158	629	903	974	1405	886
OsR498G0100359200.01	37	45	162	37	73	152	30	53	84	52	60	147	36	122	100	28	31	48	41	50	54	52	40	93	25	35	56	50	48	86	59	39	80	60	114	62
OsR498G0100360200.01	0	0	0	0	0	1	0	0	0	0	0	0	1	0	0	0	0	0	3	0	0	0	0	0	0	0	0	0	5	1	1	0	2	0	0	5
OsR498G0100360800.01	0	0	0	0	0	0	0	0	0	0	0	0	0	0	0	0	0	0	0	0	0	0	0	0	0	0	0	0	0	0	0	0	0	0	0	0
OsR498G0100361000.01	35	79	3901	47	27	4283	16	14	2600	93	190	4123	7	2227	2173	16	2	87	99	105	1408	22	2	1887	6	0	1061	70	213	497	146	27	1606	60	1163	89
OsR498G0100361800.01	41	29	36	67	42	21	23	55	40	36	32	17	82	30	15	32	55	17	44	37	28	43	27	31	23	23	34	40	32	48	40	38	27	34	86	44
OsR498G0100362200.01	488	533	111	527	515	193	562	318	367	451	336	73	604	243	180	906	676	326	898	700	268	553	681	181	675	797	338	884	667	391	609	845	511	891	615	757
OsR498G0100362800.01	1028	1039	753	1259	1322	891	1305	905	1321	969	878	726	1417	694	1098	2364	1692	1712	1719	1164	1530	957	1125	765	1711	1735	1464	819	665	731	755	727	617	911	603	1035
OsR498G0100364900.01	352	410	284	443	513	452	520	895	502	572	344	263	872	293	745	843	1564	983	664	359	789	567	510	619	700	2425	475	296	480	243	458	446	211	488	658	428
OsR498G0100365100.01	1	1	1	4	3	0	0	2	0	3	1	0	1	5	1	0	0	1	2	1	1	2	2	2	1	1	0	2	7	0	2	1	0	2	1	0
OsR498G0100366800.01	13	10	1	17	63	1	35	43	7	24	10	9	22	11	17	48	12	17	17	10	6	32	45	5	8	8	8	17	12	15	14	43	28	12	9	22
OsR498G0100367000.01	3196	2632	5508	3510	2900	6594	2987	1913	4810	3346	3058	3893	2155	3792	5443	3250	2236	3716	3518	3220	4801	2560	2428	4695	2583	2215	4831	2501	2096	3838	3468	2143	3657	2839	4753	3128
OsR498G0100367600.01	63	62	106	63	122	93	51	76	69	79	57	86	55	70	70	84	54	70	84	81	115	66	71	134	59	82	54	64	84	104	92	73	65	95	83	83
OsR498G0100368300.01	117	50	99	83	59	62	131	34	207	58	33	10	218	343	83	90	392	730	60	103	47	72	78	60	70	249	130	89	50	44	53	166	139	78	96	175
OsR498G0100369400.01	388	395	465	491	291	596	383	294	463	429	500	502	458	928	697	430	397	566	508	471	411	299	366	413	213	370	433	315	323	296	341	265	438	370	361	459
OsR498G0100370600.01	106	52	620	169	137	290	111	174	135	98	54	561	126	462	87	135	154	146	133	105	82	102	121	61	109	216	108	100	88	41	104	114	184	136	95	123
OsR498G0100371200.01	142	169	197	228	130	168	182	107	233	138	230	135	63	172	166	154	80	161	179	221	173	161	76	133	108	122	346	12	7	3	6	7	4	11	9	8
OsR498G0160190000.01	0	2	4	0	1	1	3	1	0	1	0	2	0	2	3	3	0	1	2	1	1	0	0	3	4	2	4	0	0	0	0	0	0	0	0	0
OsR498G0100371300.01	0	0	0	0	0	0	0	0	0	0	0	0	0	2	0	0	1	0	0	0	0	0	0	0	0	0	2	0	0	0	0	2	0	0	0	0
OsR498G0100372900.01	21	27	59	39	64	61	30	44	29	66	37	44	32	29	40	51	47	45	46	32	55	50	42	54	32	62	54	2	3	2	0	0	3	0	0	0
OsR498G0100373100.01	441	400	533	441	527	574	254	458	359	478	488	720	224	421	491	386	369	346	504	451	617	402	294	586	267	283	415	499	549	656	543	398	439	540	735	529
OsR498G0100373300.01	259	229	579	312	306	459	221	240	408	380	291	523	223	403	353	264	275	365	277	332	421	280	235	441	237	290	421	304	326	399	341	267	466	368	501	329
OsR498G0160191600.01	802	774	432	1116	1492	643	368	1125	470	989	751	775	700	400	620	998	709	428	786	1217	754	1050	1070	1180	635	706	252	596	516	987	642	718	606	894	563	793
OsR498G0100373900.01	0	1	0	3	2	0	3	0	2	0	1	1	1	0	0	0	1	0	2	0	0	2	0	0	0	0	0	0	0	0	1	0	3	0	0	2
OsR498G0100374100.01	148	96	36	257	234	134	130	193	77	181	121	54	170	17	175	209	162	109	135	141	94	226	214	138	183	210	113	57	31	58	75	63	24	60	32	54
OsR498G0100374300.01	2136	2222	5503	1819	2119	3412	775	1954	2551	2615	2450	4889	806	3169	1836	1591	1148	807	2497	2379	3873	1815	933	4364	826	1143	1640	2523	2726	4360	3694	1825	2866	2533	4680	2288
OsR498G0100374600.01	3155	3279	3553	4674	2850	4695	2630	2429	4391	3639	3265	4520	1429	2798	4794	2292	1044	2812	3913	3898	5972	2355	1691	4564	2335	1045	4000	3306	2796	4656	3906	2688	3593	3311	2932	3302
OsR498G0160192200.01	15	13	29	29	18	23	21	15	34	20	20	22	39	27	37	42	25	63	26	16	23	12	19	15	29	61	23	13	15	8	21	29	20	22	25	24
OsR498G0100376000.01	0	0	0	0	0	1	0	0	1	0	1	1	0	0	1	0	0	0	0	0	1	0	0	0	0	0	0	0	0	1	0	0	0	0	0	0
OsR498G0100376100.01	453	1116	1545	546	350	2128	566	297	2659	989	954	1606	134	412	3652	310	14	762	999	872	3391	355	141	2247	332	4	1112	619	956	1467	1548	225	672	955	1320	714
OsR498G0100376800.01	47	43	219	50	93	122	41	81	66	57	73	126	66	90	78	80	60	83	42	83	94	44	36	75	55	84	90	64	46	86	64	82	59	70	103	75
OsR498G0100377100.01	0	0	2	4	0	0	0	0	0	0	0	1	0	44	0	0	0	2	3	0	0	0	2	0	2	1	0	0	1	4	0	4	3	0	0	1
OsR498G0100377300.01	133	167	217	244	253	252	201	266	174	209	160	239	167	181	270	286	208	229	196	186	215	213	186	275	181	204	224	171	178	214	243	190	197	215	247	160
OsR498G0100377600.01	9	10	3	17	27	14	19	21	1	9	19	3	41	9	9	33	44	7	13	15	3	27	19	6	8	54	33	55	17	5	38	11	16	39	20	64
OsR498G0100378000.01	75	70	223	85	56	276	56	34	159	108	113	247	17	206	252	20	24	78	101	100	158	38	33	149	29	36	146	71	91	146	245	32	303	90	245	107
OsR498G0100379000.01	1	4	4	4	3	6	2	6	7	2	3	6	3	13	7	2	2	6	1	4	3	6	5	4	2	6	7	7	0	4	1	6	7	8	11	10
OsR498G0100379200.01	93	108	201	112	106	225	65	105	177	142	136	172	61	189	208	90	80	99	108	110	113	112	79	160	81	113	156	107	124	95	139	114	163	107	180	104
OsR498G0100379500.01	0	0	0	0	0	0	0	0	0	0	0	0	0	0	0	0	0	0	0	0	0	0	0	0	0	0	0	0	0	0	0	0	0	0	0	0
OsR498G0160194700.01	0	0	0	0	0	0	0	0	0	0	0	0	0	0	0	0	0	0	2	0	0	1	0	0	0	0	0	0	0	0	1	0	2	0	0	1
OsR498G0100380200.01	982	2099	855	2148	2134	1357	1966	1787	2317	1417	1581	1131	2701	1006	1637	2375	1828	2103	3109	1783	4215	2039	1474	1622	1926	2730	1414	1363	1851	1489	2012	1910	1396	2032	1350	1627
OsR498G0100380300.01	29	52	20	58	26	24	30	60	45	47	32	15	65	40	21	49	42	14	104	37	95	50	40	25	37	59	43	33	39	27	40	38	35	47	26	35
OsR498G0100380800.01	166	289	106	296	348	168	197	156	237	261	219	148	228	133	294	230	99	209	386	281	433	257	152	235	169	124	165	228	368	235	292	373	306	368	242	368
OsR498G0100380900.01	2	5	2	7	1	2	4	1	6	0	2	0	7	8	0	2	5	0	10	3	4	5	4	0	3	9	5	4	5	0	6	0	11	13	0	4
OsR498G0100381300.01	4	2	1	2	6	1	3	0	2	4	5	1	10	2	0	8	10	6	1	2	2	8	6	2	4	4	4	0	3	3	5	2	2	7	4	6
OsR498G0100381700.01	9	22	7	24	16	14	9	29	5	21	45	1	74	15	6	74	124	28	59	37	4	41	70	0	23	98	23	46	50	6	94	101	29	89	29	58
OsR498G0100383000.01	123	233	8	155	186	115	341	92	66	52	212	49	139	13	78	636	189	249	84	135	106	188	93	54	161	58	96	49	75	73	95	124	32	123	42	118
OsR498G0100383400.01	0	0	0	0	2	0	0	0	0	0	0	0	0	0	0	0	0	0	1	1	0	0	0	0	0	1	0	0	2	0	0	0	0	0	0	1
OsR498G0100384300.01	5646	6711	8255	8557	6983	10557	4798	4555	10413	7363	6908	10653	3486	5594	11612	5485	3952	7074	6693	8143	12056	5805	3640	11571	4896	4194	10462	6074	5866	11397	8293	5103	6929	6236	8014	6700
OsR498G0100384500.01	421	646	153	676	1174	411	520	729	391	729	574	240	1029	304	659	1004	795	641	682	815	490	736	1015	480	724	1275	405	750	696	488	824	920	563	1119	551	946
OsR498G0100385000.01	1	2	2	1	1	1	0	0	0	0	0	2	0	0	2	1	0	0	0	0	0	0	0	0	0	0	0	0	0	1	2	0	0	1	0	0
OsR498G0100385100.01	638	656	1470	903	801	1395	613	818	981	774	879	1509	645	1428	1104	743	899	778	775	871	856	723	574	1287	666	687	1109	790	691	965	871	691	1194	1001	1296	885
OsR498G0100385300.01	0	0	0	1	5	2	2	1	1	0	0	0	0	0	0	0	0	0	1	0	0	0	0	1	1	0	0	0	0	0	1	2	0	2	0	0
OsR498G0100386100.01	147	101	323	215	146	330	174	195	165	127	106	280	247	340	213	211	360	294	140	127	153	154	162	176	181	292	303	166	136	137	180	164	215	205	183	208
OsR498G0100386600.01	1758	1244	472	1844	1524	889	1100	1798	704	1352	1219	435	1504	960	918	1476	1233	1213	1254	1425	730	1547	1573	949	976	1093	895	1476	1099	814	957	1777	1450	1665	1025	1735
OsR498G0100387600.01	1	0	2	0	2	0	0	0	0	0	0	0	2	0	0	0	0	0	0	0	0	0	0	0	1	0	0	0	0	0	0	0	1	0	0	0
OsR498G0100389000.01	71	104	22	100	94	18	46	79	53	121	64	11	108	134	50	207	60	46	149	82	23	58	110	30	80	92	94	99	93	55	157	109	173	167	133	125
OsR498G0100389600.01	190	323	268	234	311	331	239	214	543	396	201	198	221	385	222	428	433	711	201	152	291	273	135	189	279	311	604	123	236	336	224	394	126	303	128	635
OsR498G0100390700.01	0	0	0	0	0	0	0	0	0	0	0	0	0	0	0	0	0	0	0	0	0	0	0	0	0	0	0	0	0	0	0	0	0	0	0	0
OsR498G0100391400.01	0	1	0	0	0	0	0	0	0	0	0	0	0	0	0	0	0	0	0	1	0	0	0	0	0	0	0	0	0	0	1	0	1	0	0	0
OsR498G0100391500.01	302	375	403	340	187	307	129	123	328	284	571	199	18	326	254	37	21	79	132	318	206	249	44	268	58	10	521	204	310	166	290	76	173	212	391	119
OsR498G0100391800.01	11	7	33	5	18	8	11	15	16	16	19	6	14	18	19	24	15	22	16	7	12	16	11	32	27	7	16	16	14	21	19	15	12	15	32	24
OsR498G0100392000.01	391	360	167	514	600	244	358	952	236	484	434	185	660	236	432	671	582	428	587	358	302	497	598	309	322	599	305	393	494	295	589	546	327	584	609	500
OsR498G0100392200.01	3438	2345	1073	2813	2051	1238	2312	3384	1575	2635	1992	1305	4767	2417	1350	2906	3295	1475	3318	1983	1793	2070	2460	1803	1477	2803	1739	2736	1897	1612	1736	2146	2561	2737	2229	3258
OsR498G0100393400.01	0	0	0	0	0	0	0	0	0	0	0	0	0	0	0	0	0	0	0	0	0	0	0	0	0	0	0	0	0	0	0	0	0	0	0	0
OsR498G0100393600.01	4	2	0	4	0	4	0	3	7	7	6	1	11	7	4	16	15	2	6	5	5	9	9	0	3	10	5	8	4	6	11	6	3	6	2	12
OsR498G0100394100.01	218	218	303	231	176	344	135	127	251	256	251	262	77	210	302	110	92	198	196	249	189	185	119	290	139	105	266	248	222	236	238	110	247	169	260	178
OsR498G0100394300.01	20	15	3	38	3	8	12	4	7	16	15	2	16	50	2	2	19	1	15	16	9	15	1	2	2	2	10	34	21	0	20	14	69	18	11	36
OsR498G0160201400.01	0	0	0	0	0	0	0	1	0	0	0	0	4	0	0	0	4	0	2	0	0	1	0	0	1	0	0	0	1	0	0	3	3	2	3	1
OsR498G0100395200.01	0	0	1	3	0	3	0	3	1	5	1	0	0	1	1	3	0	0	2	7	0	0	2	0	2	2	0	3	3	0	19	5	2	8	1	0
OsR498G0100397000.01	0	0	0	0	0	2	0	0	0	2	0	2	0	0	3	0	0	0	1	0	6	0	0	5	0	0	0	0	0	2	0	0	4	5	1	3
OsR498G0100399100.01	4	0	0	8	2	3	4	2	5	7	6	4	1	3	4	3	0	1	12	8	4	4	1	4	2	1	5	7	1	5	3	2	3	4	5	10
OsR498G0160202500.01	403	654	1013	675	509	953	416	467	1669	647	663	614	172	260	1134	330	93	608	620	711	1722	441	142	1611	220	98	434	506	507	1076	1057	288	327	556	491	345
OsR498G0100400400.01	142	332	1282	173	39	2216	316	24	2846	366	668	1676	9	588	2793	122	2	553	662	308	3113	86	7	2623	159	23	925	418	629	1524	1151	37	909	357	1466	582
OsR498G0100401500.01	54	116	225	132	55	355	88	21	223	133	143	198	12	145	332	29	2	88	101	86	187	65	8	237	34	1	168	113	104	152	152	29	163	113	165	100
OsR498G0100402100.01	684	640	1481	896	873	1568	799	796	1101	688	699	1242	825	1092	1175	1158	1243	1154	767	842	916	847	769	1033	1006	1198	1444	804	807	919	1018	803	1019	1048	1185	972
OsR498G0100402300.01	3358	2981	3508	4002	1294	2669	1820	963	2870	1203	3101	2078	4320	2726	1428	2544	5684	1478	2785	1600	1643	1303	2415	1921	2595	7770	5128	1698	2290	1130	1304	2307	1945	3327	2088	1859
OsR498G0100402600.01	0	0	3	3	0	3	3	1	7	0	6	7	2	5	3	1	4	3	0	2	0	0	1	4	0	3	2	5	2	1	5	0	6	2	5	2
OsR498G0100404400.01	32	56	61	31	14	52	72	24	114	27	56	35	15	11	60	64	26	48	61	40	120	23	9	42	28	36	67	36	34	23	48	30	24	27	34	22
OsR498G0100404900.01	0	0	1	0	0	0	0	2	1	0	0	0	0	0	0	0	1	0	0	0	0	0	0	0	1	0	0	0	0	0	1	0	0	0	0	0
OsR498G0100405300.01	0	0	0	0	0	0	0	0	0	0	0	0	0	0	0	0	0	0	0	0	0	0	0	0	0	0	0	0	0	0	0	0	0	0	0	0
OsR498G0100405900.01	1	2	1	0	0	0	0	2	0	0	0	0	0	1	0	1	1	2	0	0	1	1	0	0	2	0	1	0	0	1	3	0	0	0	1	0
OsR498G0160205600.01	88	36	27	54	45	43	135	87	63	133	55	30	103	53	30	156	162	136	72	56	78	72	69	48	123	178	77	34	43	81	53	100	34	96	74	116
OsR498G0100407600.01	382	503	3504	390	255	3326	208	203	1877	505	681	4355	276	2523	2136	313	178	532	582	562	1966	307	181	2064	232	308	1127	516	571	1598	797	147	2247	511	1641	602
OsR498G0100407900.01	0	0	2	1	0	0	2	9	0	0	0	1	0	7	0	0	0	0	5	0	0	0	0	0	0	0	0	0	0	0	0	0	0	2	0	0
OsR498G0100410000.01	1028	716	1459	977	825	1158	1265	1534	1101	1262	1048	989	956	1335	806	1520	1524	1650	978	894	956	1254	807	894	865	884	1990	765	823	1006	1040	814	1152	832	1175	896
OsR498G0100410300.01	761	700	1039	1024	791	1481	1005	806	1089	748	762	1224	932	1215	1207	1057	1169	1391	969	799	1106	762	883	1150	1060	1020	1497	738	748	1009	814	928	1189	1037	1038	1132
OsR498G0100410500.01	345	342	398	383	369	406	457	272	375	327	324	357	575	473	411	624	560	739	491	343	405	353	478	393	813	636	480	356	280	371	353	438	486	498	385	541
OsR498G0100410700.01	386	309	134	751	252	109	766	280	164	386	161	140	965	513	463	321	504	837	837	261	147	222	335	78	561	441	265	434	226	169	228	628	488	402	167	448
OsR498G0100411100.01	2040	1362	2133	1270	1289	417	403	2019	2524	2575	1779	976	1744	1006	1945	827	1221	1460	4703	1324	1896	1563	2590	2973	1376	2966	538	2901	2803	1806	3366	4089	837	3497	2521	3734
OsR498G0100411900.01	1202	989	564	1304	1236	905	1323	1803	1104	2043	1146	530	1651	859	861	2049	2202	2772	1378	1022	878	1759	1358	802	1492	1877	1853	1269	1458	957	1938	1443	832	1875	1227	2282
OsR498G0100412800.01	6	11	13	4	12	7	12	16	11	8	14	10	10	6	15	23	16	13	8	8	11	5	7	13	7	13	10	7	11	8	17	9	12	11	16	8
OsR498G0100413100.01	0	0	0	0	0	0	0	0	0	0	0	0	0	0	0	0	1	1	2	0	1	0	0	0	0	0	0	0	0	0	0	0	0	0	0	0
OsR498G0100413400.01	0	0	0	0	0	0	0	0	0	0	0	0	0	0	0	0	0	0	0	0	0	0	0	0	0	0	0	0	0	0	0	0	0	0	0	0
OsR498G0100414300.01	315	390	86	359	381	70	85	455	192	597	467	63	387	66	148	275	329	337	793	419	150	504	625	285	310	516	133	653	751	208	884	653	232	987	649	731
OsR498G0100415100.01	799	1252	1385	857	780	2548	836	509	1637	1290	1558	2193	272	729	2561	486	131	1152	1323	1347	2094	735	270	2959	373	95	1637	899	1239	1738	1668	364	1321	1082	2354	1220
OsR498G0100416100.01	0	0	0	0	0	0	0	0	0	0	0	0	0	0	0	0	0	0	0	0	0	0	0	0	0	0	0	0	0	0	0	0	0	0	0	0
OsR498G0100416300.01	40	19	50	48	19	62	81	88	85	29	29	17	27	18	48	79	66	38	15	24	76	42	17	35	50	12	60	5	10	23	19	21	24	41	34	137
OsR498G0100416500.01	2	2	9	5	5	5	5	6	15	1	5	4	6	5	5	6	10	18	7	5	4	2	7	13	6	14	7	2	3	12	3	5	3	1	5	6
OsR498G0100416700.01	45	49	61	46	29	71	37	25	97	35	43	40	58	26	45	42	116	94	58	52	56	48	64	63	35	51	70	38	45	58	37	40	27	44	44	57
OsR498G0100416900.01	0	1	0	1	2	3	4	3	3	3	1	1	1	0	0	2	3	7	0	0	1	0	2	2	1	0	0	2	3	0	0	4	0	2	1	1
OsR498G0100417100.01	4	4	2	4	2	7	0	5	2	1	1	1	3	2	1	6	3	4	7	2	3	5	4	8	0	6	3	4	2	4	2	1	11	4	11	5
OsR498G0100417300.01	0	0	0	0	0	5	0	0	1	0	0	3	0	3	1	0	0	0	0	0	0	0	0	1	0	0	0	0	0	1	0	0	0	0	0	0
OsR498G0100418200.01	917	1318	223	1456	1158	457	625	1030	550	1413	1285	381	418	176	1011	771	306	760	1422	1627	800	939	541	881	509	358	560	1156	1350	1340	1959	976	874	1358	624	940
OsR498G0100419100.01	5	4	1	4	3	1	10	5	2	2	1	0	13	2	9	11	9	5	3	8	0	7	7	2	9	13	2	6	9	3	5	24	6	14	4	6
OsR498G0100419400.01	0	1	0	0	0	0	0	0	0	0	0	0	0	0	0	0	1	0	0	0	0	0	0	0	0	0	0	0	0	0	0	0	0	0	0	0
OsR498G0100419700.01	0	1	0	0	0	0	0	0	0	0	0	0	0	0	0	0	0	0	0	0	0	0	0	0	0	0	0	0	0	0	0	0	0	0	0	1
OsR498G0100420000.01	0	0	2	0	0	3	0	0	0	0	0	0	0	0	0	2	0	0	0	1	1	0	0	0	0	1	2	2	0	0	1	0	0	0	1	1
OsR498G0100420900.01	167	218	123	117	187	101	138	139	210	511	99	125	57	55	134	167	73	270	32	101	236	134	32	138	88	129	64	20	57	160	36	53	16	53	22	230
OsR498G0100422200.01	0	0	0	0	0	0	0	0	0	0	0	0	0	0	0	0	0	0	0	0	0	0	0	0	0	0	0	0	0	0	0	0	0	0	0	0
OsR498G0100422900.01	432	358	251	521	366	416	520	377	512	458	436	206	496	491	576	543	660	633	434	427	313	420	338	333	545	542	727	397	425	338	517	408	581	575	486	558
OsR498G0100423500.01	239	260	460	347	256	619	186	186	662	267	259	865	307	807	709	342	308	769	284	308	677	210	213	717	267	320	737	274	207	636	233	307	873	396	247	710
OsR498G0100423700.01	4828	4344	5109	5610	4785	6033	4014	3976	6042	4655	4436	5751	4843	6594	5435	5274	4990	6071	5069	5106	5651	4586	4308	5636	4306	4583	6369	4726	4069	5572	4472	4859	7006	5722	5300	6473
OsR498G0100424900.01	151	71	58	172	80	59	83	174	49	275	174	80	227	127	191	115	189	243	157	101	80	183	120	47	85	69	158	44	107	199	102	92	117	58	36	94
OsR498G0100426100.01	395	497	1374	490	270	1369	197	302	1008	516	772	1004	51	636	865	117	44	166	469	437	702	207	103	1008	95	44	418	637	434	701	670	159	945	373	739	364
OsR498G0100427300.01	3	0	2	0	2	0	1	1	1	0	2	1	0	0	1	0	0	3	0	0	2	0	0	0	0	0	2	6	2	3	2	1	7	0	2	0
OsR498G0100427600.01	1545	1438	979	1814	1752	1257	1313	1437	1325	1669	1427	1036	1910	1323	1501	1880	1883	1771	1766	1747	1486	1682	1783	1312	1784	1643	1612	1508	1366	1458	1421	1514	1715	1788	1464	1744
OsR498G0100427800.01	750	713	1773	989	960	1620	671	806	1049	761	724	1908	888	1911	1115	850	1052	960	758	864	894	856	800	1145	748	871	1016	705	684	917	683	818	1403	1081	865	1059
OsR498G0100428600.01	308	394	720	548	482	1002	429	417	662	401	450	762	378	597	924	427	439	605	428	553	664	440	322	707	425	466	818	442	407	652	522	351	636	468	646	488
OsR498G0100428700.01	25	31	25	15	46	32	16	49	22	40	35	58	15	30	45	39	18	28	35	39	57	29	26	59	17	26	19	38	48	32	57	34	39	50	44	45
OsR498G0100428900.01	196	212	187	255	202	279	205	202	212	225	221	188	158	159	277	213	216	261	226	261	221	229	182	265	159	156	222	209	155	204	193	181	228	212	279	213
OsR498G0100429300.01	619	558	17	511	142	40	482	106	64	100	160	11	856	250	24	129	426	98	1144	162	224	75	313	9	385	60	229	349	184	16	25	347	224	496	82	277
OsR498G0100429700.01	0	1	0	0	0	0	1	0	0	1	0	0	0	0	0	0	0	0	0	0	1	0	0	0	0	0	0	1	0	0	0	0	0	0	0	0
OsR498G0100430000.01	0	0	0	0	0	0	0	0	0	0	0	0	0	0	0	0	0	0	0	0	0	0	0	0	0	0	0	0	0	0	0	1	0	0	0	2
OsR498G0100430400.01	1	0	0	0	6	0	0	1	0	0	0	0	0	0	0	0	0	0	0	1	0	0	1	0	0	1	0	0	3	0	4	2	0	1	0	0
OsR498G0100431000.01	1643	1597	1377	2450	2768	2221	1500	3515	1525	2314	1651	1751	1452	1407	2271	2275	1589	1548	1993	1729	2407	2276	2603	2418	1630	1266	1787	1050	983	1633	1419	1234	1325	1544	1555	1382
OsR498G0100431900.01	0	0	0	0	0	0	0	0	0	0	0	0	0	0	0	0	0	0	0	0	0	0	0	0	0	0	0	0	0	0	0	0	0	0	0	0
OsR498G0100432300.01	295	303	844	346	382	579	154	387	367	407	456	700	179	498	343	267	271	201	378	390	507	285	243	511	158	271	275	411	444	609	563	395	596	479	746	503
OsR498G0100432500.01	7	5	1	4	0	1	4	2	0	7	0	3	4	0	4	6	0	6	1	0	1	0	0	0	1	3	0	1	1	0	1	0	1	0	1	1
OsR498G0100433200.01	0	0	2	0	0	0	0	0	0	0	0	0	0	1	1	0	0	0	0	0	1	0	0	0	0	0	0	0	0	0	0	0	0	0	0	0
OsR498G0100435800.01	1	0	4	2	9	0	3	13	0	0	1	0	3	0	6	9	0	5	3	0	2	4	4	1	5	8	3	0	0	0	0	0	0	0	0	0
OsR498G0100436400.01	0	1	0	0	0	0	0	0	0	0	0	0	0	0	0	0	0	0	0	0	0	0	0	0	0	0	0	0	0	0	1	0	0	0	0	3
OsR498G0100437400.01	454	573	273	664	989	484	945	1231	585	478	469	499	1438	473	582	1096	1485	2074	510	535	370	767	724	646	717	1166	1253	501	536	509	707	723	422	829	912	883
OsR498G0100439000.01	91	107	250	121	151	306	98	174	159	109	100	235	119	138	196	149	117	160	119	129	192	145	115	221	105	121	156	130	102	179	153	116	165	133	228	170
OsR498G0100439100.01	0	0	0	0	0	2	1	0	0	0	0	0	0	0	0	0	0	1	1	0	0	0	0	0	0	1	0	1	0	0	0	0	1	0	7	0
OsR498G0160221800.01	7	8	9	9	27	28	16	10	8	12	7	12	20	7	54	29	9	15	19	13	19	18	24	23	7	32	19	25	16	28	43	13	29	62	31	39
OsR498G0100439500.01	476	529	74	738	641	270	455	527	378	447	364	73	308	373	751	408	264	765	661	497	670	407	236	450	318	275	418	614	586	670	1069	313	526	851	618	754
OsR498G0100439900.01	549	384	364	570	473	525	438	491	407	462	456	434	715	607	569	561	883	599	639	495	526	491	496	410	557	632	611	637	547	585	464	542	496	662	499	577
OsR498G0100440500.01	1166	1290	617	1358	1966	1003	859	1276	937	1412	1256	970	1499	691	1067	1527	1282	759	1439	1698	1553	1835	1496	1398	1201	1384	821	1456	1414	1530	1608	2036	1389	1970	1538	1702
OsR498G0100441000.01	105	165	85	127	297	162	97	155	109	146	148	134	207	85	211	242	240	177	183	196	271	168	181	241	126	205	96	151	181	261	235	225	148	269	224	242
OsR498G0100441100.01	0	0	0	0	0	0	0	0	0	0	0	0	0	1	0	0	0	0	0	0	0	1	0	0	0	0	0	0	0	0	0	0	0	0	0	0
OsR498G0100441400.01	2	3	1	11	2	1	1	5	1	1	1	0	3	2	2	11	2	5	5	2	1	7	5	2	5	9	6	0	2	2	0	2	2	3	1	4
OsR498G0100443000.01	27	11	210	11	18	132	17	38	53	10	17	271	19	176	9	16	21	8	13	16	25	31	16	12	12	14	16	18	12	11	11	8	69	12	19	24
OsR498G0100443200.01	408	457	938	390	203	613	115	197	756	532	855	767	99	566	452	91	144	163	322	456	465	279	85	948	80	87	406	460	438	422	399	74	488	295	769	233
OsR498G0100443500.01	41	53	114	72	105	151	50	77	52	45	70	70	79	107	78	102	127	88	63	57	79	67	79	55	79	205	88	0	0	0	0	0	0	0	0	0
OsR498G0100443900.01	21	17	45	47	26	18	11	23	15	21	21	15	13	39	62	24	17	46	31	18	18	22	18	25	16	25	35	0	0	0	0	0	0	0	0	0
OsR498G0100444200.01	79	56	28	60	53	17	59	121	33	60	56	16	63	12	30	50	68	70	58	26	19	68	53	21	43	63	47	0	0	0	1	0	0	0	0	0
OsR498G0100444800.01	589	493	344	561	681	291	254	1573	398	825	596	254	549	257	483	611	431	650	864	544	392	720	668	437	326	703	347	346	268	137	315	317	131	377	254	315
OsR498G0100445300.01	0	0	0	0	0	0	0	0	0	0	0	0	0	0	1	0	0	0	0	0	0	0	0	0	0	0	0	38	51	47	60	40	58	55	78	53
OsR498G0100445600.01	0	0	0	0	0	0	0	0	0	0	0	0	0	0	0	0	0	0	0	0	0	0	0	0	0	0	0	31	47	29	37	37	35	59	60	69
OsR498G0100445800.01	0	0	0	0	0	0	0	0	0	0	0	0	0	0	0	0	0	0	0	0	0	0	0	0	0	0	0	0	0	1	2	1	0	2	0	0
OsR498G0100446000.01	0	1	0	3	0	0	1	0	0	1	1	1	1	2	0	0	0	0	0	3	1	0	0	0	7	0	1	2	0	0	0	0	0	0	0	0
OsR498G0100446400.01	29	28	12	45	21	24	36	28	32	23	34	15	28	42	7	48	36	73	21	28	21	24	22	12	27	16	56	36	49	23	52	60	36	69	75	54
OsR498G0100446600.01	1164	1303	1951	1005	341	2752	509	401	2404	1102	1768	2673	215	1579	1944	289	211	594	1059	1392	1934	585	224	3274	217	170	2052	829	1102	1624	1079	159	1489	728	2205	819
OsR498G0100447100.01	0	0	0	0	0	0	0	0	0	0	0	0	0	0	0	0	0	0	0	0	0	0	0	0	0	0	0	0	0	0	0	0	0	0	0	0
OsR498G0100447600.01	517	538	457	771	892	538	688	632	447	587	545	371	1229	443	557	1274	1207	764	697	610	535	768	1001	517	1013	1436	734	430	464	473	571	678	466	635	416	475
OsR498G0100448000.01	81	63	109	100	84	161	57	101	84	95	92	105	79	123	93	59	74	91	61	66	75	86	67	72	76	37	122	57	61	70	94	63	138	70	83	89
OsR498G0100448100.01	211	125	172	235	100	256	282	81	210	225	146	240	125	449	275	114	189	382	110	132	261	112	53	234	186	59	329	176	150	161	111	74	387	239	262	249
OsR498G0100448300.01	21	14	6	6	1	6	12	6	6	15	15	10	8	30	7	3	25	4	9	3	6	3	4	5	5	2	22	18	8	4	10	8	46	30	16	33
OsR498G0160227400.01	120	141	353	57	51	256	433	48	514	69	108	243	173	471	148	140	257	222	341	66	457	94	111	182	112	142	256	178	118	78	97	42	494	78	59	197
OsR498G0100449000.01	0	0	0	0	0	0	0	0	0	0	0	0	0	0	0	0	0	0	0	0	0	0	0	0	0	0	0	0	0	0	0	0	0	0	0	0
OsR498G0100451500.01	250	306	466	267	154	523	76	124	210	163	169	286	142	516	350	115	281	74	324	193	96	96	318	140	149	289	213	222	144	137	85	291	257	257	180	230
OsR498G0100453200.01	6	10	204	8	10	133	8	1	55	3	5	243	3	158	6	4	3	1	9	8	29	6	3	12	2	2	2	6	3	21	22	1	84	5	23	7
OsR498G0100453300.01	58	72	829	46	65	562	332	68	1250	79	83	418	25	70	511	498	28	338	587	65	2021	37	25	599	369	187	43	47	51	499	367	38	53	48	73	41
OsR498G0100453700.01	143	94	122	271	114	153	162	122	234	145	117	129	218	213	181	179	228	243	168	119	259	109	109	72	203	177	156	114	87	114	95	87	147	100	93	139
OsR498G0100454000.01	398	437	808	356	514	738	280	453	504	433	460	843	383	657	498	448	529	334	518	520	688	422	272	674	306	431	406	485	476	661	562	489	478	521	783	580
OsR498G0100455300.01	5	8	9	5	3	9	6	8	5	1	4	11	8	10	2	23	7	4	10	1	0	5	3	6	10	16	31	5	4	4	3	3	3	2	80	6
OsR498G0100456200.01	0	0	0	0	0	0	0	0	0	0	0	0	0	0	0	0	0	0	0	0	0	0	0	0	0	0	0	0	0	0	0	0	0	0	0	0
OsR498G0100456800.01	379	239	117	564	228	189	169	123	192	355	178	109	549	498	407	261	155	139	401	347	62	261	379	138	69	96	136	428	319	198	178	543	767	357	221	511
OsR498G0100458300.01	1326	1089	1678	1728	1262	2091	1332	1148	1598	1153	1165	1789	1749	2146	1681	1463	1904	1717	1413	1355	1432	1182	1355	1573	1363	1479	2099	1270	1162	1332	1198	1396	2073	1683	1476	1671
OsR498G0100458500.01	254	232	493	235	352	620	216	357	306	267	319	504	254	403	405	317	421	309	284	330	486	267	226	416	275	345	346	336	254	436	377	332	391	345	436	366
OsR498G0100458700.01	676	534	602	818	756	870	574	664	674	622	602	769	593	655	789	668	755	639	661	701	739	703	616	747	630	647	841	603	608	771	680	628	667	785	751	694
OsR498G0100459000.01	151	179	151	175	399	225	139	270	109	123	168	153	346	121	140	383	269	86	192	308	277	271	294	237	206	382	102	193	224	282	269	363	249	419	338	385
OsR498G0100459200.01	0	2	0	5	0	0	0	6	0	0	1	0	2	0	3	5	0	1	0	1	2	1	0	1	0	3	0	0	0	0	2	0	1	0	0	0
OsR498G0100459800.01	12	12	13	20	10	2	5	11	9	9	8	8	14	76	6	3	5	11	17	5	8	9	7	3	3	5	13	29	17	11	6	11	63	11	5	8
OsR498G0100461100.01	0	3	0	0	0	0	0	0	0	0	0	0	0	0	0	0	0	0	0	0	0	0	1	0	0	0	0	1	0	0	1	0	0	0	0	0
OsR498G0100461600.01	1106	1537	1550	1414	2295	1490	941	1566	1089	1240	1042	1062	915	869	1908	1470	444	1223	1564	1548	1887	1271	1200	1301	967	365	814	1137	865	1104	1366	1714	1045	1938	1206	1930
OsR498G0100462300.01	3390	3239	5718	3357	2439	3786	965	2423	3436	2778	4007	4551	2057	4012	3063	969	765	952	2911	3621	3074	2636	1625	4161	548	414	2444	3504	2724	3465	2491	2105	4006	2177	3730	3295
OsR498G0100462600.01	23	30	104	48	21	72	27	4	71	25	53	56	5	80	78	18	3	18	37	32	52	16	2	37	14	3	97	28	20	22	19	6	47	18	33	20
OsR498G0100462700.01	190	169	453	218	206	442	225	241	308	256	199	399	198	346	337	247	248	343	222	235	333	182	164	353	231	280	364	197	184	248	238	197	302	240	277	216
OsR498G0100463300.01	2	1	4	2	3	7	2	5	2	12	2	3	2	6	1	3	3	3	3	8	1	3	2	0	6	6	1	1	0	2	6	7	9	2	0	3
OsR498G0100463800.01	0	0	0	0	0	0	0	0	0	1	0	0	1	1	1	0	0	0	0	0	0	1	0	0	0	1	0	0	0	0	0	0	0	0	0	0
OsR498G0100464900.01	628	711	1498	755	365	1386	1395	203	1557	979	626	1122	794	2536	1736	582	518	1370	853	618	677	240	478	729	517	220	3071	755	1274	479	847	535	2137	1466	2079	1177
OsR498G0100466700.01	4244	2915	2371	8294	3761	2627	3728	3344	2194	4169	3374	2047	7538	7178	7259	4422	6815	5188	3425	3892	2221	4854	5058	2487	3849	4828	4167	4830	3785	4875	4419	5685	7221	6326	4605	5558
OsR498G0100467900.01	1660	1641	796	2059	1382	974	908	1581	866	1445	1286	770	691	1213	989	1229	858	1309	1654	2117	986	1504	830	800	1009	1900	1495	1387	1122	1125	1481	1303	1159	1252	1153	1110
OsR498G0100468100.01	3341	3353	2373	3701	2452	2662	1741	2428	2669	3469	3385	2540	1643	2134	2408	1708	1637	2152	3671	3589	3745	2772	1592	2861	1619	1449	2617	2572	2091	3321	2783	1814	2195	2118	2223	2190
OsR498G0100468300.01	34	47	18	35	45	14	17	112	34	46	35	20	49	23	18	59	36	35	66	62	20	60	39	8	25	76	23	29	60	20	48	47	28	46	22	42
OsR498G0100468500.01	48	82	13	73	126	35	44	93	34	111	109	25	96	40	74	105	147	88	122	105	25	100	62	29	29	126	53	122	168	68	174	144	103	169	68	202
OsR498G0100468900.01	4	7	6	15	3	4	6	6	12	11	15	4	15	3	1	10	4	2	3	9	7	7	3	1	7	10	5	5	6	11	13	4	8	4	19	4
OsR498G0100469500.01	1	0	0	5	4	0	7	0	0	2	3	0	13	0	1	13	16	9	2	1	0	0	12	0	5	30	2	506	278	50	85	342	487	307	205	314
OsR498G0100469700.01	9	9	15	17	7	11	26	24	14	15	13	8	18	6	6	22	52	12	13	12	32	5	13	7	8	11	21	2	1	4	4	2	15	3	5	8
OsR498G0100469900.01	0	0	0	0	0	0	0	0	0	0	0	0	0	0	0	0	0	0	0	0	0	0	0	0	0	0	0	0	0	0	0	0	0	0	0	0
OsR498G0100470100.01	12	11	7	21	12	29	26	2	54	16	6	6	5	8	35	26	13	62	16	8	36	7	4	20	48	40	17	43	25	73	141	30	35	44	88	58
OsR498G0100470400.01	341	312	432	443	425	403	353	411	355	406	369	330	296	415	357	365	325	475	350	393	337	406	308	341	328	362	371	419	383	318	442	392	406	531	510	486
OsR498G0100471100.01	45	79	50	76	131	56	51	102	58	64	84	64	199	88	64	63	165	61	111	78	41	95	88	64	50	51	31	70	72	44	74	121	107	153	80	83
OsR498G0100471400.01	48	41	6	47	4	4	4	3	2	8	6	6	137	506	15	10	25	4	61	17	10	3	20	5	8	1	44	22	3	5	5	8	86	3	4	10
OsR498G0100471600.01	672	860	336	870	1325	454	621	1416	509	869	659	480	1619	549	570	1290	1197	1091	1226	800	778	1077	1485	687	892	1455	428	511	612	415	546	1023	558	942	587	882
OsR498G0100472000.01	2686	1947	1509	3321	620	2006	976	594	2313	1550	1970	2257	1604	4579	1264	704	1631	1867	1635	1905	975	1293	1177	1306	688	1171	2719	2360	2610	1278	1179	1112	5993	2710	1961	3110
OsR498G0100472700.01	762	472	2078	836	391	1480	436	363	982	395	472	2620	235	2500	364	225	182	300	461	552	429	345	244	457	189	86	663	780	714	423	318	306	1357	861	481	679
OsR498G0100473000.01	789	715	1925	768	863	1789	499	917	1106	874	883	1790	462	1378	1112	763	785	711	808	896	1158	764	533	1517	536	720	1144	719	795	1281	1029	700	1072	932	1424	945
OsR498G0100473100.01	5399	5202	4785	6823	5492	6919	4479	4624	6096	5706	6155	6096	4009	5496	6252	5016	4286	5974	5599	5783	7098	5173	3883	7322	4177	4343	8693	5192	4370	6262	5060	3928	6388	5323	6130	5332
OsR498G0100474900.01	158	139	175	195	158	231	139	147	190	181	162	195	124	141	233	207	194	223	214	165	191	174	166	222	152	142	187	151	137	264	179	190	157	206	176	192
OsR498G0100475200.01	253	344	549	444	604	530	245	335	286	421	354	497	329	310	617	438	250	211	349	568	499	398	428	616	252	339	225	392	380	520	513	452	485	583	561	512
OsR498G0100476300.01	107	110	81	181	122	85	141	183	95	151	126	68	101	106	120	176	144	243	118	134	61	167	93	67	155	128	186	82	93	74	116	130	78	104	96	128
OsR498G0100476600.01	0	1	0	0	0	1	0	0	0	0	0	0	0	0	0	0	0	0	0	0	0	0	0	0	0	0	0	0	0	0	1	0	0	0	1	0
OsR498G0100476800.01	0	0	0	0	0	0	0	0	0	0	0	0	0	0	1	0	0	0	0	0	0	0	0	0	0	0	0	0	0	0	0	0	0	0	0	0
OsR498G0100477300.01	192	186	309	240	282	437	205	196	352	222	254	352	196	259	336	275	273	331	257	218	384	241	180	308	241	262	377	195	227	233	242	208	276	216	273	252
OsR498G0100477800.01	199	211	173	191	118	213	142	142	185	207	319	219	126	162	240	144	121	276	198	221	217	152	84	264	189	152	303	211	216	287	168	127	173	162	226	198
OsR498G0100477900.01	0	0	0	0	0	0	0	0	0	0	0	0	0	0	0	0	0	0	0	0	0	0	0	0	0	0	0	0	0	0	0	0	0	0	0	0
OsR498G0100478200.01	3	9	9	7	10	20	15	32	11	4	12	4	18	5	10	25	32	25	8	6	7	22	11	19	25	27	20	5	20	1	23	16	6	41	42	30
OsR498G0100479700.01	5587	5091	3480	6241	7352	3431	4997	8761	4231	5038	4859	2846	4765	2472	3830	6259	5612	6284	5585	5981	5081	7014	5181	5482	5020	4853	5669	5144	4546	4538	5693	7172	3325	7495	6440	7033
OsR498G0100480500.01	0	1	0	1	1	0	0	0	0	1	0	0	0	0	0	0	0	0	0	0	0	1	0	0	0	0	0	1	0	0	0	0	0	0	0	0
OsR498G0100480900.01	0	0	2	0	0	0	0	0	1	1	0	1	0	0	0	1	0	0	0	0	0	0	0	1	0	0	0	1	1	4	2	0	0	0	5	2
OsR498G0100481100.01	1220	1005	446	1551	1660	661	1236	1536	777	1039	963	426	1242	552	893	1826	1159	1564	1385	1235	922	1561	1275	804	1233	1191	1020	1106	768	984	939	1299	645	1213	787	1231
OsR498G0100481300.01	46	55	18	68	24	37	57	23	36	45	57	29	26	15	49	41	21	13	67	66	28	30	32	68	23	19	72	54	47	49	83	24	35	46	45	45
OsR498G0100481600.01	702	816	1709	709	867	1125	345	970	821	930	924	1458	366	885	736	655	401	323	911	848	1028	658	366	1635	298	464	495	919	1175	1092	1530	689	865	971	1789	858
OsR498G0100481700.01	726	602	333	920	786	513	468	1072	474	684	774	317	882	521	626	792	1107	822	556	747	300	873	650	420	612	699	683	580	538	395	529	703	302	698	610	806
OsR498G0100482100.01	827	806	1062	1205	1261	1248	944	1243	1027	1008	960	912	1136	897	1078	1296	1643	1287	990	1066	1048	974	1041	1106	1254	1521	1325	1072	925	1039	1273	1118	1015	1478	1372	1276
OsR498G0100482300.01	12	15	83	7	12	15	5	15	34	6	28	22	8	41	12	2	13	11	7	16	15	13	7	5	1	20	9	10	8	8	10	12	10	4	18	8
OsR498G0100482700.01	65	44	44	64	32	49	38	66	90	54	54	28	59	23	40	51	82	118	50	32	113	58	65	108	48	78	149	24	21	36	16	24	19	17	42	29
OsR498G0100482900.01	0	0	0	0	0	0	0	0	0	0	0	0	0	0	0	0	0	0	0	0	0	0	0	0	0	0	0	0	0	0	0	0	0	0	0	0
OsR498G0100483400.01	0	0	0	0	0	0	0	0	0	0	0	0	0	0	0	0	0	0	0	0	0	0	0	0	0	0	0	0	0	0	0	0	0	0	0	0
OsR498G0100483600.01	20	32	34	33	0	49	20	1	44	21	52	57	3	29	26	4	4	16	13	18	24	5	0	44	1	0	39	24	16	32	25	1	38	10	24	12
OsR498G0100484700.01	1017	1088	1608	1333	1999	1698	804	1295	1105	1164	1223	1710	1448	1319	1379	1699	1941	980	1110	1590	1348	1316	1336	1852	1375	1898	1072	1356	1218	1789	1579	1466	1514	1874	1750	1754
OsR498G0100484900.01	3298	2815	2618	3660	2452	2906	2365	2203	3267	2944	3074	2660	1865	2949	2913	2517	1950	2817	2909	3152	3186	2919	1831	2990	2152	1740	3741	2654	2284	2788	2232	2129	3090	2738	2569	2851
OsR498G0100485700.01	804	768	974	973	718	1179	1117	755	1153	747	702	781	1021	969	1028	1179	1447	1391	986	781	1028	836	831	783	1271	1434	1614	696	651	705	758	692	877	856	859	897
OsR498G0160243200.01	0	1	1	0	0	0	0	0	0	1	1	0	1	0	3	3	0	1	4	6	0	1	0	1	0	3	0	1	1	0	1	1	4	0	1	0
OsR498G0100485900.01	0	2	1	0	0	0	0	0	1	3	1	0	0	1	1	0	0	1	0	0	0	0	1	0	0	2	0	1	0	0	0	0	0	0	3	1
OsR498G0100486100.01	1455	1436	1563	1997	2831	1698	1108	2399	1208	1990	1688	1465	2493	1469	1413	2416	2213	1382	1780	1987	1578	2230	2383	2143	1845	2815	1111	1658	1502	1733	2118	2097	2033	2641	2356	2281
OsR498G0100486400.01	5463	5091	4326	7052	5189	5719	4374	5166	5644	5572	5559	4994	4039	4921	5454	5380	4250	5696	5041	5766	5506	5332	4080	5975	4432	3860	6761	4949	4666	5127	5071	4241	5524	5529	5582	4851
OsR498G0100487200.01	10501	10867	2962	12996	10704	4712	9338	12034	5730	7914	11633	2684	10795	4246	4917	10020	13014	9974	10162	11189	4798	14747	7941	5050	8504	9857	11832	12974	9433	7356	13242	8270	4929	12944	6892	8269
OsR498G0100487800.01	110	98	546	129	116	529	121	133	316	134	146	633	101	504	304	115	122	177	129	127	259	97	93	255	110	109	259	50	41	77	29	26	325	48	146	43
OsR498G0100488100.01	3581	3615	6221	4504	4452	7578	3469	3676	5331	4025	4114	7808	3657	5560	6064	4152	4487	5036	4415	4177	6672	4171	3412	6288	3643	3725	4882	1968	2025	2843	2196	2175	2811	2304	2742	2417
OsR498G0100488600.01	673	655	1928	881	714	2066	738	817	1144	723	678	1878	614	1587	1053	777	857	889	758	714	1002	673	644	1076	716	744	948	276	225	399	323	267	641	320	460	387
OsR498G0100488900.01	1	0	2	1	1	4	1	4	2	1	1	0	3	0	0	4	3	2	3	1	3	2	0	2	0	1	2	1	0	2	1	1	3	0	8	4
OsR498G0100489200.01	261	170	144	224	234	184	123	200	112	155	160	125	154	250	159	162	95	125	184	213	104	211	107	117	92	46	188	165	102	162	119	134	217	143	113	135
OsR498G0100489800.01	63	61	42	56	92	28	46	67	43	48	48	23	97	17	36	58	134	57	66	50	40	53	102	48	74	101	33	68	41	72	75	136	48	91	79	87
OsR498G0100489900.01	29	21	34	40	31	9	41	37	23	30	27	12	64	17	5	64	61	18	27	31	14	60	44	8	34	99	32	34	24	19	37	35	41	56	29	35
OsR498G0100490400.01	0	4	2	0	1	3	0	0	1	1	2	2	0	1	1	2	2	0	1	0	1	2	2	1	0	1	1	1	4	3	3	1	1	2	5	1
OsR498G0100490500.01	79	77	113	91	154	82	65	106	85	105	78	112	109	88	69	133	149	103	103	119	124	137	127	118	106	135	81	91	121	149	136	119	90	127	141	102
OsR498G0100490700.01	86	91	58	74	104	77	41	192	56	121	118	52	79	30	122	141	92	103	121	101	99	143	120	100	74	115	65	85	93	74	85	97	42	85	79	78
OsR498G0100492200.01	263	265	294	388	365	382	289	296	309	294	289	269	353	256	379	398	360	434	312	325	376	332	284	321	310	320	468	304	275	344	291	307	340	307	355	317
OsR498G0100492300.01	47	77	37	37	88	39	26	73	38	41	59	34	46	20	69	74	30	61	58	62	61	80	34	33	34	25	36	40	47	41	54	62	43	56	63	46
OsR498G0100492600.01	1	0	0	0	2	0	0	5	0	6	0	0	0	2	0	2	2	0	0	1	0	2	0	0	2	1	0	1	0	0	3	0	0	0	0	1
OsR498G0100493200.01	1538	1280	1479	1903	1447	2538	1855	1136	1794	1242	1242	1444	1483	1838	1929	1806	1887	2037	1538	1390	1714	1203	1233	1508	1716	1962	2313	1370	1170	1442	1327	1074	1883	1605	1731	1513
OsR498G0100493500.01	394	490	234	786	1210	511	576	755	302	653	496	346	1179	293	561	1288	707	445	580	791	596	860	1151	608	784	807	332	565	464	583	632	680	605	825	560	638
OsR498G0100493800.01	243	194	422	317	224	392	166	230	264	247	236	340	178	332	306	202	139	215	254	231	262	216	193	319	153	138	230	240	219	258	305	205	261	257	313	282
OsR498G0100494100.01	394	376	510	495	463	548	573	529	460	470	420	371	544	426	506	506	681	820	421	377	426	509	417	508	494	556	717	395	406	309	457	401	372	500	537	449
OsR498G0100494400.01	26	5	81	97	26	51	17	22	20	21	20	57	18	64	76	15	24	33	18	26	30	19	20	23	19	26	43	44	24	22	30	29	46	26	29	32
OsR498G0100494600.01	510	545	2010	482	491	1465	253	584	847	586	690	1717	310	1552	701	404	460	455	547	574	795	401	319	995	343	450	583	581	588	746	689	401	886	588	1058	608
OsR498G0100494900.01	0	0	0	0	0	0	0	0	0	0	0	0	0	0	0	0	0	0	0	0	0	0	0	0	0	0	0	0	0	0	0	0	0	0	0	0
OsR498G0100495800.01	3315	2713	5920	3446	2667	6177	2672	1855	5416	2665	2875	3934	2729	4914	5528	2995	3647	3385	3471	3175	4749	2286	2611	4571	2770	3285	4663	3215	2564	4409	3287	2975	4933	4057	4738	4329
OsR498G0100496700.01	820	727	1466	1045	876	1689	676	876	1267	792	880	1583	870	1317	1252	880	1027	1063	803	968	1137	791	781	1268	775	992	1269	911	770	1261	904	802	1366	1111	1225	967
OsR498G0100497300.01	45	35	16	93	36	41	34	158	32	93	33	31	141	37	36	38	72	66	108	32	49	46	66	36	46	67	24	21	28	48	45	53	37	59	25	32
OsR498G0100497500.01	192	238	222	218	144	212	89	148	207	238	298	296	44	164	160	63	30	55	211	254	220	125	41	300	67	47	151	265	234	265	283	87	224	245	303	152
OsR498G0100499700.01	194	200	496	167	180	586	157	91	295	188	202	609	169	611	434	210	257	200	259	270	320	138	160	241	110	300	379	277	210	357	213	180	520	199	238	251
OsR498G0100500300.01	330	399	1201	455	154	1583	235	142	892	490	627	1605	84	1114	1231	152	76	262	339	433	824	171	128	1145	129	45	834	454	587	805	494	186	1094	348	1008	530
OsR498G0100502100.01	2182	1834	3088	2835	2366	3490	3152	2017	5409	2144	2188	1929	3027	1567	3861	5117	3461	3496	4703	2285	4681	2160	2605	3138	4840	4357	2586	2259	1842	3749	4033	2205	1899	2849	2283	2461
OsR498G0100502400.01	481	450	593	695	625	739	453	651	464	537	453	550	631	672	555	588	732	524	576	568	667	544	530	569	468	588	596	507	409	485	503	426	639	551	548	447
OsR498G0100503300.01	1	2	3	0	2	4	7	1	0	3	6	0	4	1	0	2	9	0	10	4	2	2	1	0	3	10	3	5	0	0	0	5	2	5	3	2
OsR498G0100503600.01	1069	822	380	1516	2035	905	1012	2070	778	1248	991	594	1708	573	1050	2046	2000	1058	1327	1154	878	1835	1970	866	1275	1819	747	1290	892	1091	1270	1385	839	1649	853	1110
OsR498G0100504200.01	0	0	0	0	0	0	0	0	0	0	0	0	0	0	0	0	0	0	0	0	0	0	1	0	0	0	0	0	0	0	1	0	0	0	1	0
OsR498G0100504600.01	0	0	0	0	1	0	0	0	0	0	0	0	0	0	0	0	0	0	0	0	0	0	0	0	0	0	0	0	0	0	0	0	0	0	0	0
OsR498G0100505800.01	3	4	4	2	4	9	2	3	35	9	35	79	2	27	2	20	2	280	0	7	47	1	0	5	13	3	4	5	1	35	2	2	2	5	0	534
OsR498G0100506800.01	551	881	742	842	1056	985	766	963	787	653	879	876	571	608	1203	939	618	902	865	922	1148	816	596	903	574	721	904	667	729	684	774	756	835	875	913	754
OsR498G0100507000.01	0	0	0	0	0	0	0	0	0	0	0	0	0	0	0	0	0	0	0	0	0	0	0	0	0	0	0	0	0	0	0	0	0	0	0	0
OsR498G0100507300.01	0	0	0	0	0	0	0	0	0	0	0	0	1	0	0	0	0	0	0	0	0	0	0	0	0	0	0	0	0	0	0	0	0	0	0	0
OsR498G0100507700.01	1362	1114	157	819	352	159	452	517	210	445	564	292	3088	1675	276	283	2480	631	784	585	201	314	781	118	155	270	261	856	653	138	129	704	1177	1610	347	628
OsR498G0100507900.01	662	677	704	674	770	655	434	767	573	731	644	696	549	593	645	619	521	618	677	694	661	731	538	671	434	410	436	667	610	563	704	632	581	720	720	648
OsR498G0100508300.01	1	2	0	1	0	0	0	1	0	1	2	0	4	5	0	0	1	0	0	1	1	0	4	0	2	1	0	4	5	0	0	1	13	1	1	1
OsR498G0100508600.01	0	1	0	0	4	0	2	2	3	0	1	6	0	5	1	0	0	0	0	0	0	1	0	1	1	0	0	0	4	3	1	0	0	6	1	1
OsR498G0100508900.01	764	708	1868	853	893	1875	835	906	1204	833	812	1526	900	1577	1188	1104	1276	1279	768	802	1023	806	764	1095	987	1082	1527	747	736	1058	931	807	1309	905	1284	1035
OsR498G0100509200.01	1661	1561	1556	2502	2086	2390	1785	2131	1642	2145	1482	1968	1719	2218	2002	2274	1917	1472	2627	1716	1772	1817	2080	1761	1654	1471	2126	1594	1730	1750	1833	1656	2159	2153	1768	1687
OsR498G0100510100.01	514	481	496	692	490	467	373	379	408	484	535	752	326	509	408	374	434	308	645	597	855	427	359	526	380	286	393	353	537	586	419	542	400	539	513	345
OsR498G0100510600.01	20440	19367	6155	28094	34016	12079	15180	27162	13964	21578	19021	9251	28566	8524	16219	26560	25336	16530	20856	24696	20220	29400	30011	18210	23417	26054	12887	21982	19264	21802	24466	29199	19204	33291	18943	28871
OsR498G0100511000.01	0	0	0	0	1	0	0	0	0	0	0	0	0	0	0	0	0	0	2	0	0	0	0	0	0	0	0	2	0	0	0	0	0	0	0	0
OsR498G0100512300.01	4277	4288	2414	5846	4086	3781	3447	2918	3167	3485	3684	2624	3495	5601	3821	3777	3613	4842	5379	4439	2938	3837	2886	3603	3205	2461	5549	3985	3812	3243	3353	4433	6858	4555	4060	5452
OsR498G0100512500.01	1	0	1	1	1	0	0	0	2	1	3	0	0	7	0	3	5	3	4	3	3	1	0	2	2	3	3	5	7	2	7	21	6	11	9	8
OsR498G0100513600.01	0	0	0	0	0	0	0	0	0	0	0	0	0	0	1	0	0	0	0	0	0	0	0	0	0	0	0	0	0	0	0	0	0	0	0	0
OsR498G0100514500.01	5	4	0	3	2	1	5	1	4	2	4	1	2	3	1	3	0	3	9	0	2	2	0	3	7	4	4	0	11	1	4	3	18	12	6	8
OsR498G0100514900.01	4	1	9	2	1	8	0	0	3	0	1	10	0	14	2	0	0	1	0	0	1	0	0	0	0	0	8	0	0	0	0	0	8	1	4	0
OsR498G0100515100.01	1	0	0	0	2	0	0	0	0	0	1	1	0	0	1	0	0	0	0	0	0	1	0	0	0	0	1	1	1	0	0	0	0	0	0	0
OsR498G0100515300.01	5	3	3	0	1	1	2	2	2	3	2	1	0	0	0	5	0	1	0	4	0	4	0	2	2	0	3	5	3	2	4	0	2	3	2	0
OsR498G0100515800.01	0	0	0	0	0	0	0	0	0	0	0	0	0	0	1	0	0	0	0	0	0	0	0	0	0	0	0	0	0	0	0	0	0	0	0	0
OsR498G0100515900.01	0	0	0	0	0	0	0	0	0	0	0	0	0	0	0	0	1	0	0	0	0	0	0	0	0	0	0	0	0	0	0	0	0	0	0	0
OsR498G0100516100.01	0	0	0	0	0	0	0	0	0	0	0	0	0	0	1	0	0	0	0	0	0	0	0	0	0	0	0	0	0	0	0	0	0	0	0	0
OsR498G0100517100.01	0	0	0	0	0	0	0	0	0	0	0	0	0	0	0	0	0	0	0	0	0	0	0	0	0	0	0	0	0	0	0	0	0	0	0	0
OsR498G0100517900.01	0	0	0	0	0	0	0	0	0	0	0	0	0	0	0	0	0	0	0	0	0	0	0	0	0	0	0	0	0	0	0	0	0	0	0	0
OsR498G0100519100.01	229	383	41	269	280	69	146	239	133	251	238	61	346	201	148	243	136	228	329	284	131	188	225	112	111	82	91	231	258	101	200	314	238	289	81	243
OsR498G0100519400.01	249	261	479	395	376	538	198	304	230	305	316	494	247	392	312	231	272	196	282	325	352	297	214	361	208	187	267	264	237	389	347	288	375	408	335	297
OsR498G0100520000.01	0	0	0	0	0	0	0	0	0	0	0	0	0	0	0	0	0	0	0	0	0	2	0	0	0	0	0	0	0	0	0	0	0	0	0	0
OsR498G0100520400.01	2	0	0	0	0	0	0	1	0	1	0	0	0	1	0	2	0	0	0	1	2	0	1	0	0	0	0	3	0	0	0	0	0	0	0	0
OsR498G0100521900.01	564	549	324	534	535	340	237	484	363	591	619	384	220	227	366	365	211	246	483	659	342	519	292	487	200	183	261	593	568	593	608	452	371	593	552	463
OsR498G0100522400.01	271	249	318	331	384	348	171	319	270	286	322	317	224	256	287	273	219	244	319	318	324	364	219	358	176	158	266	254	281	286	366	244	292	309	361	301
OsR498G0100522600.01	3548	3096	1235	5031	4161	1891	3512	3564	2411	2711	3031	1329	5775	3357	2219	4604	6093	3897	3825	3569	2156	3968	4591	2127	3939	4939	3783	3665	3032	2550	2687	4515	3411	4440	2743	4229
OsR498G0100522700.01	2	0	0	1	2	0	0	1	2	0	1	0	1	2	1	0	1	2	1	4	1	3	0	2	2	3	1	0	0	2	1	2	0	3	0	2
OsR498G0100523800.01	0	0	0	0	0	0	0	0	0	0	0	0	0	0	0	0	0	0	0	0	0	0	0	0	0	0	0	0	0	0	0	0	0	0	0	0
OsR498G0100523900.01	1047	1095	748	1199	957	762	593	1078	878	964	1286	696	673	676	743	646	650	636	979	1051	743	1083	544	783	419	656	736	1087	875	701	919	673	677	866	758	657
OsR498G0100524200.01	312	209	168	333	213	205	261	249	277	212	200	106	228	163	238	270	215	257	305	305	205	240	224	123	224	326	267	248	159	216	224	312	212	312	225	237
OsR498G0100524500.01	0	0	0	0	0	0	0	0	0	0	0	0	0	0	0	0	0	0	0	0	0	0	0	0	0	0	0	1	0	0	2	0	0	0	0	0
OsR498G0100524900.01	702	411	1522	432	406	831	181	614	506	263	358	996	332	1382	332	288	166	157	425	399	515	426	484	403	134	103	200	421	441	613	225	519	569	518	221	309
OsR498G0100525200.01	1401	879	1012	1623	771	1155	1136	566	1094	954	1078	1049	1063	2145	1429	784	716	1586	864	1080	930	713	734	995	668	334	1741	1221	948	933	734	687	1659	1080	895	1355
OsR498G0100525500.01	0	2	0	1	0	0	2	0	1	0	0	0	1	0	0	0	0	1	0	1	2	1	0	0	0	0	0	1	0	0	0	1	0	2	0	0
OsR498G0100525700.01	8	2	0	0	5	2	2	2	3	3	1	0	2	1	0	3	1	0	0	2	0	3	3	1	4	0	1	0	2	0	0	3	0	0	2	0
OsR498G0100526000.01	704	773	187	999	1131	291	527	918	340	679	655	214	914	429	466	784	727	642	862	870	333	961	790	419	528	400	416	706	666	377	543	924	571	695	416	661
OsR498G0100528700.01	4	13	2	7	17	4	3	22	1	7	7	2	15	0	14	9	4	6	15	6	1	5	6	3	2	11	4	5	8	2	4	2	3	9	7	9
OsR498G0100529000.01	507	532	393	480	305	542	399	325	461	590	820	347	132	221	596	197	51	347	315	586	418	467	97	604	197	73	549	438	467	348	612	161	359	489	704	345
OsR498G0100529200.01	0	0	0	0	0	0	0	0	1	0	0	0	0	0	0	0	0	0	0	0	0	0	0	0	0	0	0	0	0	0	0	0	0	0	0	0
OsR498G0100529800.01	0	0	0	0	1	0	0	0	0	0	0	0	0	0	0	0	0	0	0	0	0	0	0	0	1	0	1	0	0	0	0	0	0	0	0	0
OsR498G0100529900.01	0	0	0	0	0	0	0	0	0	0	0	0	0	0	0	0	0	0	0	0	0	0	0	0	0	0	0	0	0	0	0	0	0	0	0	0
OsR498G0100530700.01	0	0	0	0	0	0	0	0	0	0	0	0	0	0	0	0	0	0	0	0	0	0	0	0	0	0	0	0	0	0	0	0	0	0	0	0
OsR498G0100531100.01	0	0	0	0	0	0	0	0	0	0	0	0	0	0	0	0	0	0	0	0	0	0	0	0	0	0	0	0	0	0	0	0	0	0	0	0
OsR498G0100531300.01	0	0	0	0	0	0	0	0	0	0	0	0	0	0	0	0	0	0	0	0	0	0	0	0	0	0	0	0	0	0	0	0	0	0	0	0
OsR498G0100531700.01	0	0	0	0	0	0	0	0	0	0	0	0	0	0	0	0	0	0	0	0	0	0	0	0	0	0	0	0	0	0	0	0	0	0	0	0
OsR498G0100532300.01	0	0	0	0	0	0	0	0	0	0	0	0	0	0	0	0	0	0	0	0	0	0	0	0	0	0	0	0	2	0	0	0	0	0	0	0
OsR498G0100532900.01	0	0	0	0	0	0	0	0	0	0	0	0	0	0	0	0	0	0	0	0	0	0	0	0	0	0	0	0	0	0	0	0	0	0	0	0
OsR498G0100533400.01	1	0	0	0	0	0	0	0	0	2	0	0	0	0	0	0	0	0	2	0	4	1	0	0	1	0	0	0	0	0	0	0	0	0	0	0
OsR498G0100533600.01	8	3	2	3	0	1	5	2	9	0	2	4	2	0	1	18	0	1	26	4	68	0	3	1	4	4	1	2	2	8	15	5	1	9	1	10
OsR498G0100535300.01	0	0	0	0	0	0	0	0	0	0	0	0	0	0	0	0	0	0	0	0	0	0	0	0	0	0	0	0	0	0	0	0	0	0	0	0
OsR498G0100537200.01	0	0	0	0	0	0	0	0	0	0	0	0	0	0	0	0	0	0	2	0	0	0	0	0	0	0	0	0	0	0	0	0	0	0	0	0
OsR498G0100537400.01	0	0	0	0	0	0	0	0	0	0	0	0	0	0	0	0	0	0	0	0	0	0	0	0	0	0	0	0	0	0	0	0	0	0	0	0
OsR498G0100538900.01	0	0	0	0	0	0	0	0	2	1	2	0	0	0	5	0	0	0	0	1	0	0	0	0	1	0	0	0	0	0	0	0	1	0	0	0
OsR498G0100539200.01	1859	1589	2414	2412	1867	3134	1975	1512	2966	1847	1605	2727	1909	2344	3374	2407	2502	3029	2180	1924	2941	1577	1822	2537	2393	2262	3052	1874	1616	2478	1954	1960	2658	2495	2042	2518
OsR498G0100539500.01	36	5	13	17	3	0	2	18	1	79	27	9	3	3	17	10	13	5	128	4	24	6	35	3	5	3	5	18	11	122	26	17	20	2	8	9
OsR498G0100540000.01	344	257	390	379	237	520	221	288	330	257	244	447	238	549	364	224	254	260	366	283	412	212	270	304	233	144	377	313	252	265	227	231	377	307	259	240
OsR498G0100540400.01	4	0	1	0	2	0	4	0	0	4	0	0	2	5	0	5	1	14	1	2	6	1	0	1	0	1	1	0	2	1	1	5	1	0	0	2
OsR498G0100541900.01	1893	1189	410	1576	669	641	1549	849	1115	1191	1250	586	2093	1802	1362	1594	2499	3072	2010	1197	1106	803	1372	528	1090	1526	1067	1992	1169	1076	789	2305	2217	2100	1250	3007
OsR498G0100542200.01	0	0	0	0	0	0	0	0	0	0	0	0	0	0	0	0	0	0	0	0	0	0	0	0	0	0	0	0	0	0	0	0	0	0	0	0
OsR498G0100545000.01	0	0	0	0	0	0	0	0	0	0	0	0	0	0	0	0	0	0	0	0	0	0	0	0	0	0	0	0	0	0	0	0	0	0	0	0
OsR498G0100545200.01	0	0	0	0	0	0	0	0	0	0	0	0	0	0	0	0	0	0	0	0	0	0	0	0	0	0	0	0	0	0	0	0	0	0	0	0
OsR498G0100545400.01	198	183	96	291	163	232	167	121	182	152	105	195	264	277	357	227	158	269	169	134	166	86	272	249	236	158	177	171	131	202	125	251	367	274	186	296
OsR498G0100545500.01	0	0	0	0	0	0	0	0	0	0	0	0	0	0	0	0	0	0	0	0	0	0	0	0	0	0	0	0	0	0	0	0	0	0	0	0
OsR498G0100545800.01	0	1	0	1	0	0	0	1	2	0	0	0	0	0	1	1	0	4	0	0	2	1	0	0	0	1	0	0	0	0	0	0	0	0	0	0
OsR498G0100547000.01	240	373	86	433	300	239	133	343	122	280	544	94	107	73	182	116	34	60	147	418	124	446	103	245	72	13	276	225	280	152	308	124	135	213	367	102
OsR498G0100548000.01	0	0	0	2	0	0	1	0	0	0	0	1	3	0	1	1	4	0	0	1	0	1	0	1	0	2	0	0	0	0	1	0	0	0	0	0
OsR498G0100548500.01	41	35	6	45	86	15	132	21	17	19	44	3	288	18	17	176	351	152	32	38	12	58	110	7	130	253	116	55	43	8	70	42	33	176	31	177
OsR498G0100549000.01	0	0	0	0	0	0	0	0	0	0	0	0	0	0	0	0	0	0	0	0	0	0	0	0	0	0	0	0	0	0	0	0	0	0	0	0
OsR498G0100549900.01	2003	1398	2019	2072	1330	2310	1969	1075	3064	2099	1732	1815	1623	2294	2259	1991	1798	2578	2001	1811	2296	1319	1402	1559	1695	1859	2960	1934	1575	1604	1663	1161	2535	2160	2005	2407
OsR498G0100550200.01	265	148	112	335	218	148	235	122	170	227	218	206	427	223	239	469	423	607	144	224	115	233	302	106	399	606	259	124	126	121	126	225	169	303	118	491
OsR498G0100550400.01	449	424	768	670	624	1093	524	459	712	472	481	683	521	665	776	638	850	617	517	557	702	514	582	845	626	682	800	462	507	670	619	469	717	637	809	721
OsR498G0160274800.01	164	168	23	189	138	115	211	155	189	142	124	18	466	206	124	186	624	385	109	197	41	123	193	77	51	304	127	123	174	53	99	425	184	458	150	472
OsR498G0100551400.01	4	9	3	8	11	5	11	25	13	13	6	2	21	1	4	16	17	9	5	12	2	8	6	2	5	20	6	5	6	6	8	22	10	21	8	24
OsR498G0100551500.01	53	77	23	62	88	26	42	112	28	44	58	12	44	24	35	83	47	68	45	80	31	78	47	35	46	63	42	41	40	25	46	44	24	48	49	27
OsR498G0100551800.01	0	0	0	0	0	0	0	1	0	1	0	0	0	0	0	2	0	0	0	1	0	0	1	0	0	1	0	0	0	0	0	0	0	0	0	1
OsR498G0100552600.01	6	2	0	2	1	0	0	29	1	3	4	0	2	0	1	3	0	0	2	1	6	8	3	8	1	3	0	1	2	0	0	5	0	1	6	1
OsR498G0100552800.01	2122	2514	1422	2231	5106	948	1356	9242	2596	2695	1878	920	3716	499	3325	5040	2553	3605	3682	2378	3054	4272	4431	4148	2435	3947	289	1417	1934	2062	1214	5707	664	2114	1353	2775
OsR498G0100553200.01	2831	2483	2497	3114	2576	2706	1956	2726	2901	3036	2733	2694	1881	2502	2440	2292	2088	2688	2699	2789	2788	2644	1818	2852	1988	1557	2777	2424	2330	2684	2665	2266	2726	2784	2852	3002
OsR498G0100554300.01	1	0	0	1	0	1	0	3	1	6	0	1	0	1	0	0	1	2	1	1	6	3	0	1	0	0	0	1	2	4	0	0	1	2	0	2
OsR498G0100554700.01	257	203	2	257	241	59	66	184	66	199	115	33	11	5	84	72	1	35	97	181	74	163	67	48	42	1	22	53	27	24	43	28	25	49	2	54
OsR498G0100555000.01	0	0	0	0	0	2	0	0	0	1	2	1	0	0	1	0	0	0	0	1	2	1	0	0	0	0	0	0	0	0	0	0	0	0	0	0
OsR498G0100556000.01	0	0	0	0	0	0	0	0	0	0	0	0	0	0	0	0	0	0	0	0	0	0	0	0	0	0	0	0	0	0	0	0	1	0	0	0
OsR498G0100556300.01	433	422	894	371	474	671	253	465	496	536	464	889	253	625	501	345	384	262	527	456	723	412	295	773	227	372	364	449	504	840	610	379	518	555	822	498
OsR498G0100556900.01	2317	2144	2348	3091	3381	3161	2391	2398	2792	2336	2451	2285	3698	2857	3034	3818	4166	3023	2355	2943	2709	3115	2995	2950	3389	4175	3354	2675	2464	2624	2961	2800	3606	4032	3119	3621
OsR498G0100557100.01	781	812	1502	1128	1332	1602	768	935	943	921	1062	1316	1009	1145	1293	1174	1088	871	909	1115	1329	1102	1064	1366	934	1059	1210	885	854	1177	1041	1067	1243	1259	1310	1209
OsR498G0100557300.01	238	236	725	225	266	460	98	297	262	226	253	552	121	332	248	175	225	102	298	254	366	233	137	398	142	287	184	288	288	481	344	233	298	323	495	339
OsR498G0100557500.01	571	508	488	709	579	690	458	607	554	574	542	695	411	552	604	521	572	544	598	585	633	530	473	634	497	518	590	469	479	533	502	523	469	551	535	556
OsR498G0100558200.01	679	1297	13804	561	150	10803	412	105	10836	1224	2401	15882	40	9378	5946	58	17	934	1705	1830	7683	230	59	9410	126	8	4603	1567	2563	4554	3278	146	6372	1329	8016	1644
OsR498G0100559700.01	6409	5005	5840	7035	5625	5026	5520	4291	5056	5558	4821	5345	3729	4272	5150	5781	4371	6152	6141	5947	5247	4918	4352	4294	4694	3630	5415	6432	4813	5606	5225	6211	6119	6824	4561	8401
OsR498G0100559900.01	535	464	158	757	419	240	494	346	211	559	464	135	451	558	202	391	452	235	462	527	217	476	434	182	389	313	637	818	482	222	396	514	920	804	434	1200
OsR498G0100560400.01	1	0	2	0	2	4	3	2	2	4	2	10	1	4	10	3	1	2	6	4	0	5	9	3	4	2	3	4	2	7	9	4	1	4	8	3
OsR498G0100560700.01	4	14	4	4	19	13	13	36	8	15	14	10	42	10	12	44	29	10	16	17	10	32	23	22	17	37	13	37	36	17	21	29	26	46	51	31
OsR498G0100561100.01	0	0	0	0	0	1	0	1	1	0	0	0	8	0	0	0	22	0	0	0	0	0	0	0	3	1	0	0	0	0	0	0	0	0	0	1
OsR498G0100561400.01	0	2	0	0	0	0	1	1	0	0	0	0	2	0	0	0	0	0	0	0	0	1	0	0	0	0	0	1	0	0	0	1	0	0	0	0
OsR498G0100562400.01	441	388	665	646	515	839	406	566	531	428	478	668	457	615	655	579	565	612	463	545	557	541	534	714	492	537	737	449	409	566	526	408	676	622	703	508
OsR498G0100562600.01	19	21	6	35	30	11	19	9	10	13	23	2	49	29	9	8	39	7	24	11	5	10	34	3	11	13	27	32	21	5	20	14	40	30	9	33
OsR498G0100562800.01	2313	2222	2638	2937	2408	3028	1750	2349	2479	2442	2431	2654	1824	2616	2493	2229	1980	2389	2483	2488	2653	2376	1882	2717	1935	1968	2842	2362	1998	2580	2472	2184	2683	2619	2606	2638
OsR498G0160281100.01	0	0	0	0	0	0	0	0	0	2	0	0	0	0	0	0	0	0	0	0	0	0	0	0	0	0	0	0	0	0	0	0	0	0	0	0
OsR498G0100563100.01	0	0	1	0	0	0	0	0	0	0	0	0	0	0	0	0	0	0	0	0	0	0	0	0	0	0	0	0	0	0	0	0	0	0	0	0
OsR498G0100563300.01	3571	3341	8706	4099	3664	8916	3773	3854	5534	3428	4183	8375	3481	7364	7352	4543	5034	4848	3424	4039	5535	3329	2839	6081	3501	4339	8366	3915	4227	5806	4461	3508	6487	4333	7413	4446
OsR498G0100563600.01	53	142	42	108	87	48	40	112	61	72	162	20	18	30	72	22	3	20	59	83	67	95	20	58	5	2	43	68	105	41	87	43	43	66	122	46
OsR498G0100564100.01	25	43	21	27	38	9	38	52	26	19	20	9	72	34	9	60	92	68	34	13	22	40	42	24	63	99	40	22	28	12	22	18	18	39	20	25
OsR498G0100564400.01	347	197	630	389	339	493	320	450	297	277	308	409	274	402	288	317	357	392	261	277	204	364	203	269	282	319	386	256	212	226	301	220	293	304	349	260
OsR498G0100564600.01	4	4	1	7	3	3	8	13	5	1	1	3	2	6	8	10	3	10	2	8	0	7	2	0	3	5	13	0	11	4	17	5	7	5	15	2
OsR498G0100564900.01	1160	756	396	3188	710	927	777	549	596	945	977	421	1976	2037	2657	1122	1185	1395	990	907	828	879	926	449	791	3840	932	1305	737	1025	884	804	2400	985	726	943
OsR498G0100565800.01	1707	1430	1610	1808	986	1459	1122	910	1616	1435	1295	1955	1061	2246	1365	1003	1079	1239	2237	1323	2584	1064	923	1422	1273	770	1747	1534	1442	1538	1206	1313	2273	1399	1406	1237
OsR498G0100566200.01	4621	3128	4903	5509	4462	6295	5334	3965	5633	4306	3285	6737	4866	5551	5999	5977	6947	7892	5712	4348	5745	3837	4675	5703	7020	5658	7955	3782	4224	4460	3950	5375	6156	5134	4512	5684
OsR498G0100566600.01	0	0	0	0	0	0	0	0	0	0	0	0	0	0	0	0	0	0	0	0	0	0	0	0	0	0	0	0	0	0	0	0	0	0	0	0
OsR498G0100567600.01	2036	1567	1787	1904	1182	1450	880	1233	1596	1976	2081	1650	753	1382	1297	1101	796	1097	1810	1852	1453	1401	792	1674	867	671	1493	2045	1867	1879	1911	1038	1540	1537	2098	1417
OsR498G0100568000.01	138	329	177	264	81	198	85	98	313	218	383	160	21	196	272	27	19	54	121	173	174	124	15	210	11	22	255	154	265	172	309	46	180	247	385	142
OsR498G0100568100.01	0	1	0	0	0	0	0	0	0	0	0	0	0	0	0	0	0	0	0	0	0	1	0	0	0	0	0	0	0	0	0	1	0	0	0	0
OsR498G0100569200.01	0	0	0	0	0	0	0	0	0	0	0	0	0	0	0	0	0	0	0	0	0	0	0	0	0	0	0	0	0	0	0	0	0	0	0	0
OsR498G0100569900.01	0	0	0	0	0	0	0	0	0	0	0	0	0	0	0	0	0	0	0	0	0	0	0	0	0	0	0	0	0	0	0	0	0	0	0	0
OsR498G0100570400.01	12	20	2	7	12	6	22	12	19	19	11	3	31	11	16	36	16	82	11	11	12	15	4	4	55	80	17	24	33	15	16	20	11	29	30	87
OsR498G0100570800.01	3305	2517	2486	3933	2603	2686	3191	2770	3186	3290	2863	2419	3577	2944	2954	3747	4394	3818	3689	2958	2978	2780	2932	2641	3476	4278	3887	3226	2789	2869	2952	3140	3020	3574	3031	3365
OsR498G0100570900.01	2	0	2	0	1	1	1	2	4	0	7	0	2	2	5	1	0	0	1	0	0	1	0	2	2	3	3	0	0	1	2	0	1	2	2	0
OsR498G0100571700.01	943	992	740	1332	1362	808	824	1274	746	1049	1066	827	1311	795	743	1296	1380	1097	925	1174	908	1354	1150	774	978	1050	866	1093	1088	1062	1186	1378	1069	1471	1119	1197
OsR498G0100572400.01	0	0	0	0	0	0	0	0	0	0	0	0	0	0	0	0	0	0	0	0	0	0	0	0	0	0	0	0	0	0	0	0	0	0	0	0
OsR498G0100572500.01	0	0	0	0	0	0	0	0	0	0	0	0	1	0	0	0	0	0	0	0	0	0	0	0	0	1	0	0	0	0	0	0	0	0	0	0
OsR498G0100573000.01	0	0	0	0	0	0	0	0	0	0	0	0	0	0	0	0	0	0	0	0	0	0	0	0	0	0	0	0	0	0	0	0	0	0	0	0
OsR498G0100573900.01	143	154	40	254	73	54	88	47	75	108	126	27	261	157	77	87	77	114	94	265	31	151	102	60	53	44	118	177	146	27	47	315	289	154	39	328
OsR498G0100574800.01	0	0	0	0	0	0	0	0	0	0	0	0	0	0	0	0	0	0	0	0	0	0	0	0	0	0	0	0	0	0	0	0	0	0	0	0
OsR498G0100575600.01	3	6	2	7	1	1	4	0	3	5	2	3	7	4	8	7	4	2	1	13	10	5	3	2	5	2	2	2	1	4	4	3	4	5	7	10
OsR498G0100575800.01	1	2	0	6	4	2	4	8	5	3	5	0	6	6	1	10	9	4	2	4	3	4	4	1	3	8	4	4	5	6	6	6	6	1	4	6
OsR498G0100576400.01	0	1	5	5	2	0	2	1	8	2	3	1	5	0	1	4	1	2	1	9	3	0	2	0	0	2	4	5	0	1	3	1	3	4	0	2
OsR498G0100576100.01	751	717	1410	863	666	1236	763	742	1415	703	807	1174	624	1135	845	760	704	663	1013	843	1485	678	570	942	614	711	972	762	731	710	776	690	1111	803	940	755
OsR498G0100576000.01	11732	11107	7380	15435	8764	10356	22325	6418	16386	8335	6784	6358	40858	21185	17403	25792	22617	40308	21098	9522	18811	6978	17535	7268	21715	29525	12594	12109	10450	6304	7723	12865	22906	14319	8804	15581
OsR498G0100577800.01	436	447	792	565	500	829	337	452	615	480	532	639	416	795	667	419	383	462	499	491	560	432	316	619	311	332	643	490	444	439	504	361	603	491	722	452
OsR498G0100578400.01	375	328	419	453	229	386	242	235	362	217	360	314	187	481	358	194	199	393	253	346	288	244	174	280	289	245	584	343	284	254	259	266	318	412	345	335
OsR498G0100578600.01	1329	1190	1889	1503	1060	1815	905	1094	1419	1319	1336	1812	1092	1828	1473	1111	1181	1160	1329	1410	1516	1103	976	1509	953	902	1435	1340	1273	1498	1264	1181	1758	1505	1605	1566
OsR498G0100578800.01	410	330	457	392	446	308	276	693	543	409	367	435	653	212	711	592	547	726	636	404	561	564	627	861	478	592	233	367	542	391	504	953	277	605	557	699
OsR498G0100579400.01	41	1	10	92	3	10	6	19	15	34	56	53	22	25	43	24	48	85	33	6	32	19	41	13	68	34	6	8	28	64	35	36	31	25	47	60
OsR498G0100580800.01	1151	1169	1889	1480	1098	1840	934	823	1653	1254	1214	1751	914	1528	1835	1265	902	1430	1334	1353	1786	1011	996	1451	1024	687	1324	1198	1027	1453	1345	1002	1438	1348	1291	1410
OsR498G0100581600.01	0	0	0	0	0	0	0	0	0	0	0	0	0	0	0	0	0	0	0	0	0	0	0	0	0	0	0	0	0	0	0	0	0	0	0	0
OsR498G0100581900.01	1	0	0	1	2	0	1	0	0	2	1	2	3	0	1	0	0	3	2	0	0	1	0	0	0	2	1	0	0	0	0	0	0	1	0	0
OsR498G0100583300.01	74	95	211	101	69	224	56	116	103	104	102	182	53	113	158	84	47	118	118	64	97	99	36	165	48	55	101	269	226	237	279	173	241	260	357	272
OsR498G0100584200.01	0	0	0	0	0	0	0	0	0	0	0	0	0	0	0	0	0	0	1	0	0	0	0	0	0	0	0	0	0	0	0	0	0	0	0	0
OsR498G0100584400.01	0	0	0	0	0	0	0	0	0	0	0	0	0	0	0	0	0	0	0	0	0	0	0	0	0	0	0	0	0	0	0	0	0	0	0	0
OsR498G0100585200.01	2706	2246	2286	2970	1687	2535	1684	1746	2473	2450	2582	2569	1271	3204	2485	1464	1246	1699	2149	2340	2314	1904	1253	2613	1257	1076	3248	2482	2152	2214	1877	1446	2980	2112	2464	2027
OsR498G0100585300.01	121	101	269	133	172	244	66	162	124	104	164	195	98	158	133	152	147	129	129	171	172	146	146	191	127	135	142	191	187	207	229	155	246	227	315	208
OsR498G0100587300.01	913	675	355	1012	792	521	750	975	544	735	602	329	1118	817	686	951	1459	1098	814	537	538	889	943	531	966	941	1233	589	594	509	496	973	534	969	581	1100
OsR498G0100587800.01	152	117	1933	135	146	1397	97	150	584	102	111	1935	95	1751	102	95	121	55	93	93	152	102	100	151	48	63	130	102	52	81	76	44	841	78	181	127
OsR498G0100588000.01	1764	1562	1362	2248	2326	2156	1685	1644	1866	1850	1786	1706	2445	1847	2102	2338	2876	2055	1988	2115	2123	2141	2198	2285	2060	2792	2262	1817	1728	2337	1972	2102	2519	2662	2145	2746
OsR498G0100589000.01	3	0	2	0	1	2	1	1	0	0	2	0	0	0	2	3	1	2	0	2	1	1	0	2	2	1	1	0	9	6	2	1	6	2	5	8
OsR498G0100589300.01	1	1	1	0	1	1	0	2	2	0	0	2	4	4	2	2	1	2	1	1	2	1	4	3	2	1	1	1	11	8	14	7	13	8	9	12
OsR498G0100589500.01	7	10	3	7	12	7	7	5	9	10	10	6	13	11	16	16	19	22	4	5	9	19	9	6	8	11	10	334	292	395	365	259	275	361	448	348
OsR498G0100590400.01	15	20	1	42	20	1	24	11	0	24	3	2	3	7	3	13	2	3	10	15	2	27	12	3	12	4	7	31	10	2	7	15	12	8	4	28
OsR498G0100590500.01	6	4	19	4	3	12	7	11	17	7	7	19	4	10	14	5	5	5	5	11	13	2	1	13	6	7	11	3	8	18	13	3	14	15	6	15
OsR498G0100590800.01	499	458	278	780	768	290	308	701	281	457	553	203	307	120	403	455	228	359	403	505	391	734	394	334	229	145	319	625	363	441	407	530	355	517	246	770
OsR498G0100591300.01	2	0	1	0	0	0	0	0	0	0	0	1	0	0	1	0	0	0	0	0	0	0	1	0	0	0	2	4	0	0	0	0	0	1	0	1
OsR498G0100591500.01	173	188	196	249	259	258	174	251	226	216	249	249	222	223	287	291	336	365	228	261	284	280	213	299	248	285	358	303	225	328	284	272	301	317	337	401
OsR498G0100592100.01	2098	1998	4131	2254	2181	3290	1543	2235	2339	2021	2234	3707	2004	3360	2380	2029	2502	1893	2315	2197	2883	2011	1755	2836	1761	1942	2078	2176	2089	2587	2370	2037	2595	2371	2736	2342
OsR498G0100592400.01	2	0	0	0	1	0	1	1	2	0	0	1	3	3	3	0	0	2	0	0	2	0	0	3	1	1	0	0	1	1	1	0	0	0	0	0
OsR498G0100593100.01	4	1	0	4	3	1	1	0	0	3	5	1	0	3	0	0	0	0	0	1	2	0	0	0	0	0	6	1	0	0	0	0	0	0	1	0
OsR498G0100593300.01	3	1	0	6	0	6	0	0	0	2	9	0	0	8	3	2	0	0	0	2	2	4	0	2	1	1	6	0	0	0	0	1	0	0	0	0
OsR498G0100593900.01	0	0	0	0	1	0	0	0	0	0	0	0	0	0	0	0	0	0	0	1	0	0	0	0	0	0	0	0	0	0	0	0	0	0	0	0
OsR498G0100594500.01	1805	1382	2358	2022	1324	2600	1459	1284	2146	1571	1593	2095	2216	2744	2427	1514	2972	2308	1647	1488	1845	1318	1606	1717	1682	2147	2549	1859	1572	1779	1630	1529	2668	2212	2359	2205
OsR498G0100594800.01	6249	4305	6663	6257	4650	6500	6031	3509	7890	4934	4515	4253	6669	5119	6670	8321	7616	7533	6509	5473	6000	4055	5534	3629	6842	7182	6772	5908	4007	5119	6629	5484	5580	7669	7314	6743
OsR498G0100595400.01	0	0	0	0	0	0	0	0	0	0	0	0	0	0	0	0	0	0	0	0	0	0	0	0	0	0	0	0	0	0	0	0	0	0	0	0
OsR498G0100595900.01	485	504	710	564	560	796	371	426	689	578	571	619	365	451	700	513	499	448	559	613	679	505	352	645	395	396	695	304	271	398	389	220	285	307	405	271
OsR498G0100596600.01	0	0	0	0	0	0	0	0	0	0	0	0	0	0	0	0	0	0	0	0	0	0	0	0	0	0	0	0	0	0	0	0	0	0	0	0
OsR498G0100597200.01	0	0	0	0	0	0	0	0	0	0	0	0	0	0	0	0	0	0	0	0	0	0	0	0	0	0	0	0	0	0	0	0	0	1	0	0
OsR498G0100597300.01	0	0	0	0	0	0	0	0	0	0	0	0	0	0	0	0	0	0	0	0	0	0	0	0	0	0	0	0	0	0	1	0	0	0	0	0
OsR498G0100597500.01	0	0	0	0	0	0	0	0	0	0	0	0	0	0	0	0	0	0	0	0	0	0	0	0	0	0	0	0	0	0	0	0	0	0	1	0
OsR498G0100597900.01	0	1	0	0	0	0	0	0	0	0	0	0	0	0	0	0	0	0	0	0	0	2	0	0	0	0	0	0	0	0	0	0	0	0	0	0
OsR498G0100598700.01	0	0	0	0	0	0	0	0	0	0	0	0	0	0	0	0	0	0	0	0	0	0	0	0	0	0	0	0	0	0	0	0	0	0	0	0
OsR498G0100599500.01	0	0	0	0	0	0	0	0	0	0	0	0	0	0	0	0	0	0	0	0	0	0	0	0	0	0	0	0	0	0	0	0	0	0	0	0
OsR498G0100600000.01	546	921	1059	961	487	1065	557	523	1051	913	1070	945	249	742	1088	329	311	462	875	869	1013	447	221	953	282	311	956	9	5	2	8	3	4	6	8	3
OsR498G0160294300.01	1	0	0	0	0	2	2	0	0	1	4	1	1	0	1	4	0	0	0	0	0	0	0	1	2	0	0	2	0	2	4	0	0	1	3	0
OsR498G0100600900.01	0	0	0	0	0	0	0	0	0	0	0	0	0	0	0	0	0	0	0	0	0	0	0	0	0	0	0	0	0	0	0	0	0	0	0	0
OsR498G0100601400.01	0	0	0	0	0	0	0	0	0	0	0	0	0	0	0	0	0	0	0	0	0	0	0	0	0	0	0	0	0	0	0	0	0	0	0	0
OsR498G0100601600.01	0	0	0	0	0	0	0	0	0	0	0	0	0	0	0	0	0	0	0	0	0	0	0	0	0	0	0	1	0	0	0	0	0	0	0	0
OsR498G0100602100.01	0	0	0	0	0	0	0	0	0	0	0	0	0	0	0	0	0	0	0	0	0	0	0	0	0	0	0	0	0	0	0	0	0	0	0	0
OsR498G0100602300.01	0	0	0	0	0	0	0	0	0	0	0	0	0	0	0	0	0	0	0	0	0	0	0	0	0	0	0	0	0	0	0	0	0	0	0	0
OsR498G0100602700.01	1842	1927	270	2404	2349	844	1038	1780	697	1626	1508	722	2150	149	842	1808	2483	838	1449	2065	1143	1938	1143	667	2263	543	491	2334	1597	2007	2237	2132	883	2452	921	1733
OsR498G0100603200.01	775	715	1181	790	851	1196	555	841	899	874	861	1225	691	974	795	693	938	746	822	837	1089	802	619	1182	659	896	916	506	414	537	500	364	563	414	737	435
OsR498G0100603300.01	970	1071	1397	1757	2098	1983	1364	1474	1335	1219	1270	1316	1882	1227	1836	2456	2239	1523	1340	1550	1550	1738	1864	1786	1959	2478	1636	892	676	676	854	856	730	931	840	725
OsR498G0100603800.01	5	3	2	5	5	0	2	5	7	3	13	14	10	7	6	6	10	7	7	17	0	13	7	12	18	9	7	2	5	1	0	0	0	3	2	1
OsR498G0100605100.01	11616	8261	1037	15301	5781	4352	6053	4596	3009	7172	8259	2537	1751	1278	4722	3176	1088	4515	5252	9485	3272	8693	2690	3744	3463	1796	1399	5338	4785	1777	4236	3269	2436	6511	1201	5299
OsR498G0100605400.01	65	52	149	82	92	132	40	86	70	80	73	103	71	121	90	73	65	47	60	71	83	55	58	77	59	109	65	61	86	95	79	59	88	101	93	74
OsR498G0100605500.01	362	307	558	413	398	548	283	402	426	384	399	647	327	527	409	404	419	341	447	411	455	342	330	520	311	394	386	426	352	546	518	421	593	521	580	456
OsR498G0100606100.01	293	206	382	378	197	478	277	235	339	200	227	477	353	692	494	302	263	378	276	239	328	202	221	314	208	254	315	239	182	237	173	163	376	260	232	312
OsR498G0100606400.01	52	43	204	167	45	120	133	27	292	30	37	180	79	102	67	77	163	77	64	41	295	45	38	58	55	169	67	36	60	138	59	68	63	61	52	98
OsR498G0100607400.01	0	0	0	0	0	0	0	0	0	0	0	0	0	0	0	0	0	0	0	0	0	0	0	0	0	0	0	0	0	0	0	0	0	0	0	0
OsR498G0100607600.01	0	0	0	0	0	0	0	0	0	0	0	0	0	0	0	0	0	0	0	0	0	0	0	0	0	0	0	0	0	0	0	0	0	0	0	0
OsR498G0100607700.01	0	0	1	0	1	0	0	0	0	0	0	0	0	3	0	0	1	0	0	0	1	2	0	0	0	0	0	1	0	1	0	0	0	0	4	1
OsR498G0100608500.01	0	0	0	0	0	0	0	0	0	0	0	0	0	0	0	0	0	0	0	0	0	0	0	0	0	0	0	0	0	0	0	0	0	0	0	1
OsR498G0100609500.01	386	423	401	258	284	354	190	334	369	389	522	434	240	328	323	224	255	233	369	394	520	373	152	371	182	199	392	318	366	403	387	259	259	336	450	293
OsR498G0100609900.01	0	0	2	0	0	0	0	0	0	0	0	0	0	0	0	0	0	0	0	0	0	0	0	0	0	0	0	0	0	0	0	0	0	0	0	0
OsR498G0100611400.01	1669	1303	1179	1963	1330	1354	906	1430	1094	1518	1308	1270	858	1449	1491	1063	965	1574	1222	1492	1119	1258	931	1215	968	790	1223	2922	2041	1865	1770	2258	2688	2505	1863	3063
OsR498G0100611700.01	327	294	697	316	311	670	228	300	430	374	346	647	211	637	420	245	331	257	404	338	509	260	214	455	223	292	418	398	410	479	388	318	579	392	588	423
OsR498G0100612000.01	50	48	1	74	18	15	14	21	8	36	52	2	9	20	2	9	0	5	22	39	2	21	22	7	2	0	19	56	56	6	17	27	26	37	26	54
OsR498G0160300300.01	24	53	119	35	46	153	24	45	86	86	76	161	14	96	124	52	20	33	62	57	111	36	37	142	8	24	41	66	83	94	80	55	111	88	122	74
OsR498G0100612200.01	6352	5829	2106	6755	5091	3353	2424	6128	3872	5958	6704	3181	1446	1370	3246	2599	437	2035	4717	6639	4090	5792	2532	4452	1452	127	2424	5239	4659	4685	4358	3735	2941	4530	3752	3674
OsR498G0100612600.01	2567	2230	1664	3282	3338	2277	2195	2447	2389	2270	2295	2182	3510	2788	2070	3427	3744	1718	2711	3067	2200	2962	3552	3029	2362	3268	1907	2848	2455	2612	2403	3632	3514	3812	2562	3656
OsR498G0100612800.01	35	16	28	37	32	45	32	11	32	39	26	26	19	49	21	46	37	26	17	55	67	26	20	26	23	26	75	0	0	1	0	0	2	0	0	1
OsR498G0100612810.01	66	74	149	121	113	128	120	87	112	57	69	108	85	53	89	156	100	93	66	90	174	113	93	53	125	129	169	178	124	119	252	178	131	254	217	171
OsR498G0100613400.01	135	101	181	153	132	200	176	138	186	107	99	208	126	147	163	205	140	164	127	141	153	122	129	117	160	106	180	105	70	106	143	128	117	113	105	133
OsR498G0100614000.01	197	157	326	213	217	280	180	238	204	203	220	256	252	290	229	215	264	211	219	209	225	188	198	223	213	279	240	177	194	191	199	186	226	187	230	225
OsR498G0100614400.01	1462	1425	2152	2119	1698	2219	1231	1745	1675	1639	1429	2356	1695	2092	1841	1637	1596	1667	1790	1662	1791	1464	1530	2111	1434	1426	1432	1469	1473	1670	1847	1718	2153	1896	1991	1867
OsR498G0100614600.01	152	171	390	217	262	405	141	199	239	236	220	317	181	285	321	217	194	232	219	216	328	205	146	284	151	269	259	213	217	321	302	251	344	329	374	257
OsR498G0100614900.01	1273	1314	3154	1438	1516	2716	1021	1152	2003	1395	1470	3072	1074	2162	2055	1600	1435	1395	1537	1560	2710	1190	1033	2561	1603	1621	2101	1671	1516	2893	2155	1693	1847	2033	2442	2144
OsR498G0100615700.01	148	271	51	198	116	120	169	116	118	181	214	100	292	215	209	105	255	184	241	219	247	142	167	230	124	446	146	220	208	244	286	237	192	244	160	289
OsR498G0100616100.01	8	8	4	13	1	19	5	12	3	78	90	38	45	60	66	109	90	75	8	8	4	17	22	2	14	29	15	8	2	3	6	1	0	4	0	2
OsR498G0100616300.01	15	16	4	33	21	37	40	66	14	109	100	46	99	114	85	201	264	114	8	29	12	33	31	4	28	29	43	15	10	6	7	18	0	13	9	10
OsR498G0100616600.01	25	44	65	73	26	81	86	39	89	37	27	57	28	37	94	45	30	45	50	35	108	24	23	74	24	74	52	0	0	0	0	0	0	0	0	0
OsR498G0100617300.01	0	0	0	0	0	0	0	0	0	0	0	0	0	0	0	0	0	0	0	0	0	0	0	0	0	0	0	0	0	0	0	0	0	0	0	0
OsR498G0100617800.01	2	8	10	2	5	19	20	6	14	4	4	30	9	3	15	18	8	24	11	0	51	5	9	17	4	8	3	9	4	7	12	2	8	10	8	4
OsR498G0100618000.01	329	342	552	494	400	433	450	318	742	514	327	2016	487	233	466	553	766	1120	652	450	4131	553	544	912	459	1152	388	510	460	799	720	621	446	521	409	544
OsR498G0100618100.01	1	0	0	1	0	1	0	1	0	1	0	0	0	2	0	0	2	0	15	2	1	0	0	1	1	1	0	0	3	0	0	0	0	3	0	1
OsR498G0100618400.01	1423	1528	1850	1743	2257	1726	1012	1344	1312	1613	1817	1314	2396	1355	1943	1746	2216	1239	1555	2223	1947	2107	1787	1701	1612	2098	1392	1519	1454	1581	1558	1917	1676	2039	1711	1826
OsR498G0100619400.01	2	0	0	0	0	0	0	0	0	0	1	0	1	2	0	0	2	0	0	0	0	0	0	0	0	0	1	0	0	0	0	0	0	0	0	0
OsR498G0100620200.01	675	633	646	658	479	1769	529	223	704	513	568	514	1005	844	1602	585	593	658	623	710	630	489	304	759	492	805	1959	452	480	779	661	298	1032	517	842	475
OsR498G0100621700.01	998	1126	2364	1415	1531	2994	1208	1301	1607	1428	1379	2371	1863	2578	1957	1619	2074	2050	1147	1615	1645	1613	1180	1984	1491	1451	2571	1224	1138	1725	1402	1424	2020	1547	2062	1586
OsR498G0100622100.01	2945	2572	3997	3368	1974	3784	1999	2175	3843	3319	3437	4201	1955	4412	3029	2006	1867	2601	3266	2882	3763	2090	1582	4109	1983	1733	3460	2956	2747	3477	2858	2212	4050	3058	3604	2919
OsR498G0100622500.01	4	2	2	10	5	11	18	3	13	6	12	16	5	22	22	1	5	18	6	9	7	10	3	5	7	2	11	10	18	65	11	38	18	5	27	64
OsR498G0100622800.01	242	271	306	331	275	389	239	257	287	248	267	280	241	265	344	276	347	323	295	279	314	249	231	343	272	265	367	431	326	419	467	393	558	524	618	515
OsR498G0100622900.01	0	0	0	0	0	0	0	0	0	0	0	0	0	0	0	0	0	0	0	0	0	0	0	0	0	0	0	0	0	0	0	0	1	0	0	0
OsR498G0100623200.01	227	193	454	274	133	423	157	189	234	196	151	419	129	467	232	141	139	156	280	197	153	129	120	193	150	145	242	180	152	122	176	99	223	137	206	167
OsR498G0100624700.01	32	32	25	62	32	28	29	34	28	29	37	17	11	37	79	37	20	48	15	33	28	47	21	33	37	5	23	13	17	27	24	22	26	26	21	24
OsR498G0100625000.01	3850	3625	8700	4447	2838	8554	2596	2482	7026	4225	4981	9036	1464	8330	5102	2228	1538	2631	3457	4620	6325	3247	1810	6017	1807	1123	5963	4898	5183	6559	5188	2638	8906	4719	7966	4551
OsR498G0100625300.01	1	3	3	0	2	9	0	0	1	1	3	1	7	0	4	5	10	4	1	0	10	1	7	0	13	61	0	0	0	0	0	2	2	2	1	2
OsR498G0100625600.01	178	87	200	144	94	150	113	115	251	194	153	200	157	267	178	183	620	308	172	102	160	128	121	152	211	446	219	241	300	630	400	520	589	420	353	796
OsR498G0100625700.01	1	0	2	0	0	0	0	0	1	0	0	0	1	1	0	0	0	0	2	0	1	0	0	0	0	4	0	0	0	0	0	0	0	0	0	0
OsR498G0100626100.01	0	0	0	0	0	0	1	0	0	1	0	0	1	0	0	0	0	2	0	0	0	0	0	0	0	0	2	0	0	1	2	0	0	0	0	0
OsR498G0100627500.01	1004	1163	1692	1114	2141	1783	608	1076	850	968	1231	1476	1536	1171	1259	1765	2037	567	1115	1641	1914	1455	1577	1946	1289	2049	554	1857	1541	2573	2041	2088	2078	2615	2225	2675
OsR498G0100627900.01	34	40	11	56	113	32	170	43	58	51	27	24	203	52	112	286	524	176	82	29	48	47	177	12	185	994	119	49	45	88	95	129	75	135	90	306
OsR498G0100628200.01	0	0	0	0	0	0	0	0	0	0	0	0	0	0	0	1	0	2	0	0	0	0	0	0	0	0	0	0	0	0	0	0	0	0	0	0
OsR498G0100628700.01	931	799	616	1244	688	734	884	620	756	773	670	634	893	1063	907	879	1084	957	953	767	749	617	793	700	1006	726	900	875	698	723	690	858	949	1026	718	1036
OsR498G0100628900.01	210	281	225	271	454	287	138	322	168	234	268	325	311	193	244	459	519	180	296	421	344	414	357	387	292	427	138	201	206	282	281	323	217	329	236	290
OsR498G0100629200.01	566	329	377	867	405	385	504	421	421	622	457	314	1312	1446	771	524	722	1310	713	364	357	532	490	366	674	877	601	444	358	375	416	494	995	605	375	594
OsR498G0100629400.01	761	747	1180	905	647	1131	562	722	880	830	807	1093	710	1226	925	608	751	774	810	829	948	675	583	959	534	654	1036	611	582	587	602	470	875	623	790	632
OsR498G0100629900.01	33	36	64	36	22	35	19	31	44	37	23	34	28	24	33	37	37	53	29	29	32	35	41	33	25	49	65	0	3	0	4	2	0	3	4	2
OsR498G0100630400.01	0	1	1	0	0	0	2	1	1	1	1	0	0	0	1	2	2	1	0	8	0	2	0	0	0	0	1	1	0	0	3	0	2	0	1	0
OsR498G0100630600.01	0	0	0	0	0	0	0	0	0	1	1	0	0	0	0	0	1	0	0	0	0	0	0	0	0	0	0	0	0	0	0	3	0	0	0	0
OsR498G0100631100.01	417	282	18	482	314	76	109	231	74	295	338	78	30	14	85	86	13	57	129	429	100	445	48	46	58	2	48	128	99	35	127	74	51	100	24	50
OsR498G0100631600.01	349	368	618	476	511	653	319	411	501	474	406	651	404	513	509	449	415	433	441	491	604	422	394	486	372	398	483	506	440	514	513	437	611	648	711	592
OsR498G0100632000.01	2178	1842	1749	2494	1820	1862	1535	1656	1455	1819	1976	1487	2643	2388	1884	1927	2321	1661	1948	1995	1555	1631	1805	1374	1699	2316	1820	1939	1755	1525	1621	2083	2258	2254	1943	2143
OsR498G0100632700.01	626	1097	1511	1053	656	2007	734	836	1620	713	1415	1274	302	1284	2675	351	133	892	903	1071	1483	485	353	1668	320	147	1333	725	839	1058	1092	431	1357	916	1124	874
OsR498G0100633700.01	0	0	0	0	0	0	0	0	0	0	0	0	0	0	0	0	0	0	0	0	0	0	0	0	0	0	0	0	0	0	0	0	0	0	0	0
OsR498G0100633900.01	326	288	421	327	338	364	173	415	292	334	379	366	250	250	279	290	267	234	338	367	347	276	202	383	220	257	251	329	316	367	362	259	294	379	399	349
OsR498G0100634200.01	640	604	1195	824	645	1148	575	575	856	647	678	1183	581	1225	769	647	640	826	668	718	831	588	571	895	547	540	892	347	429	489	398	417	783	564	588	607
OsR498G0100634400.01	1120	1273	1093	1532	2102	1358	838	1635	994	1590	1204	1424	1361	1092	1170	1609	1396	855	1464	1775	1713	1656	1570	1778	1173	1370	906	1432	1425	1748	1753	1694	1713	2088	1708	1699
OsR498G0100634700.01	1519	1341	2004	1719	1618	1948	987	1522	1693	1542	1656	1949	1320	1777	1401	1474	1302	1303	1481	1748	1883	1482	1273	1870	1093	1314	1608	1467	1430	1890	1452	1365	1845	1670	1877	1731
OsR498G0100635300.01	0	0	0	0	0	0	0	0	0	0	0	0	0	0	2	0	0	0	0	0	0	0	0	0	0	0	0	0	0	0	0	0	0	0	0	0
OsR498G0100635600.01	469	509	546	418	604	486	222	591	382	659	627	624	269	331	344	426	342	251	626	597	607	496	285	715	283	326	332	531	531	719	760	499	465	574	792	550
OsR498G0100636300.01	0	0	0	0	0	0	0	0	0	0	0	0	0	0	0	0	0	0	0	0	0	0	0	0	0	0	0	0	0	0	0	0	0	0	0	0
OsR498G0100638100.01	84	59	77	88	63	70	56	78	95	86	71	45	107	177	71	106	128	145	88	41	51	59	95	61	86	141	127	84	44	93	65	117	108	120	84	132
OsR498G0100638400.01	0	0	0	0	1	2	0	2	0	0	0	0	0	2	0	0	0	0	0	0	0	0	0	0	0	0	0	1	0	0	0	0	3	0	1	0
OsR498G0100638600.01	719	738	435	883	1264	689	830	1359	524	859	892	421	1311	579	636	1413	1468	1092	917	995	660	1278	1184	711	1194	1573	971	1080	1031	884	1052	1269	829	1546	1285	1234
OsR498G0100638700.01	0	0	0	0	0	0	0	1	3	1	0	1	1	0	0	0	2	2	2	2	1	3	0	0	0	0	2	0	0	1	0	1	0	0	1	1
OsR498G0100639400.01	460	505	1044	512	519	743	363	686	499	588	539	810	436	740	524	513	438	494	558	529	476	560	424	454	357	445	493	508	503	425	521	441	534	567	695	479
OsR498G0100639500.01	175	144	2603	90	153	1955	173	158	981	72	144	2196	81	2046	107	113	123	17	138	150	251	138	57	317	38	43	278	103	86	109	55	25	992	77	406	127
OsR498G0100640100.01	1074	1170	1289	1443	1010	1530	795	807	1353	1182	1333	1560	474	1428	1301	709	647	881	1041	1144	1349	924	532	1643	525	423	1349	1110	1100	1301	1055	740	1480	1123	1261	979
OsR498G0100640600.01	0	0	0	0	0	0	0	0	0	0	0	0	0	0	0	0	0	0	0	0	0	0	0	0	0	0	0	0	0	0	0	0	0	0	0	0
OsR498G0100640700.01	600	587	747	827	790	1008	799	740	969	680	727	796	787	861	909	837	1180	1133	727	714	924	852	662	1129	844	971	1521	611	614	818	785	668	912	882	920	878
OsR498G0100641800.01	0	0	0	0	0	0	0	0	0	0	0	0	0	0	0	0	0	0	0	0	0	0	0	0	0	0	0	0	0	0	0	0	0	0	0	0
OsR498G0100642500.01	314	783	613	493	317	544	179	362	453	539	851	668	126	444	482	236	430	168	426	648	635	323	172	619	152	1793	210	664	635	659	731	257	407	463	794	310
OsR498G0100643300.01	1	1	4	9	13	2	5	1	2	1	3	2	58	0	23	45	21	10	0	1	2	13	19	3	4	65	8	1	0	0	4	3	1	7	2	4
OsR498G0100643700.01	2	0	0	0	0	1	1	1	0	1	0	0	0	0	0	0	0	0	0	1	0	1	1	0	0	0	0	1	0	1	0	1	1	2	3	2
OsR498G0100644500.01	0	0	0	0	0	0	0	0	0	0	0	0	0	0	0	0	0	0	0	0	0	0	0	0	0	0	0	0	0	1	0	0	0	0	0	0
OsR498G0100646000.01	0	0	0	0	0	0	0	0	0	0	0	0	0	0	0	0	0	0	0	0	0	0	0	0	0	0	0	0	0	0	0	0	0	0	0	0
OsR498G0100647800.01	52	40	18	11	10	5	7	1	0	23	10	9	18	12	2	12	33	7	61	2	6	16	8	2	8	11	6	7	9	9	3	10	9	23	4	13
OsR498G0100649700.01	0	0	0	0	0	0	0	0	0	0	0	1	0	0	0	0	0	0	0	0	0	0	0	0	0	0	0	0	0	0	0	0	1	0	0	0
OsR498G0100650800.01	48	50	4	86	35	3	23	24	6	43	46	1	51	97	5	16	49	3	56	48	4	31	89	1	15	8	22	38	12	5	6	30	45	35	19	49
OsR498G0100651200.01	2421	2187	4691	2909	2562	4132	1689	2018	2607	1993	2434	3913	2570	4046	2510	2317	2947	2451	2305	3174	3690	2133	2086	2823	2262	2494	2436	2743	2285	3358	2038	2709	3683	2884	2796	3205
OsR498G0100652400.01	474	392	208	447	488	362	413	700	394	515	423	248	542	410	422	687	648	820	409	488	372	714	499	290	542	429	698	389	412	380	390	533	227	458	363	660
OsR498G0100653000.01	3104	3125	8247	2849	3461	6135	1564	3229	4137	3852	3899	6519	1488	6164	3052	2668	1616	1456	3438	3728	5048	2637	1774	6098	1550	1702	3699	3784	4227	5459	5409	2935	5151	4097	7547	3755
OsR498G0100653900.01	3491	2850	3039	3784	2396	2973	2240	2587	2797	3158	2943	2962	3125	5592	2686	2366	2718	3042	3572	2803	2918	2295	2500	3048	2502	2095	3217	3026	2325	2399	2181	2305	4827	3179	2582	3607
OsR498G0100654200.01	252	281	1039	192	339	567	107	310	322	370	322	771	117	592	327	285	214	171	323	386	551	204	106	513	174	270	237	384	423	761	634	418	500	534	922	536
OsR498G0100654700.01	0	0	0	0	1	0	0	0	0	1	0	0	1	2	0	0	1	0	0	0	0	0	0	0	0	0	0	0	0	0	0	0	3	0	0	1
OsR498G0100655000.01	293	260	445	368	306	581	404	310	504	320	277	421	298	371	535	452	327	555	341	297	475	279	291	442	385	409	453	289	292	327	382	350	347	449	563	403
OsR498G0100655200.01	597	637	777	795	975	813	526	773	684	684	628	621	866	650	686	822	855	605	804	812	713	723	823	745	711	1289	539	799	609	634	779	812	762	960	903	791
OsR498G0100655300.01	176	349	209	288	410	377	340	412	365	268	354	263	314	204	508	377	223	450	380	319	397	366	229	454	198	297	412	270	303	222	327	225	232	268	370	290
OsR498G0100655600.01	1590	1516	5617	1634	1158	2102	1833	1183	6161	1520	1568	6856	990	1534	2723	1882	1353	2576	2884	1252	9213	912	805	3217	1688	1330	1035	1202	953	2728	1846	1025	1199	1312	1366	1045
OsR498G0100656000.01	3857	3486	5471	5047	3472	6201	2986	3360	5734	4354	4432	6355	2374	5811	4646	3314	2676	3625	3491	4176	4590	3391	2527	5857	2459	2233	6316	3971	3720	4639	4165	2778	5847	4266	5708	3947
OsR498G0100656400.01	100	65	26	121	104	70	132	332	67	200	100	90	168	51	51	140	168	138	111	44	56	111	108	29	86	150	106	80	80	44	117	176	62	140	102	111
OsR498G0100658300.01	206	240	391	311	442	398	272	254	253	215	241	220	166	229	254	199	240	218	182	276	186	380	150	305	190	133	425	271	230	240	398	230	267	330	448	267
OsR498G0100658600.01	1022	821	755	1280	945	953	962	857	939	891	878	866	1037	1145	1252	1040	1334	1278	1030	872	941	985	955	941	1091	1028	1326	877	779	984	812	1025	978	1098	858	1178
OsR498G0100658900.01	735	719	914	858	699	982	588	895	805	817	880	775	427	685	833	545	507	602	656	814	709	765	478	1006	449	433	814	737	599	685	795	565	706	708	970	642
OsR498G0100660500.01	94	95	91	108	81	100	89	89	94	85	85	51	80	90	109	80	83	104	118	93	79	78	70	102	70	95	119	96	80	75	62	84	62	70	91	75
OsR498G0100660800.01	711	1123	1353	957	1186	1579	763	1026	1400	974	836	1256	819	465	2373	1249	666	1042	1309	908	2418	841	981	1595	923	738	525	939	967	1652	1723	1409	734	1560	1249	1238
OsR498G0100662300.01	213	218	304	245	261	370	199	235	263	145	212	175	165	192	280	220	191	147	150	183	176	221	199	221	200	184	266	218	219	188	314	212	202	300	361	281
OsR498G0100662800.01	0	0	0	1	0	0	2	0	0	0	0	0	0	0	0	1	1	0	1	0	1	0	0	0	0	1	0	1	0	1	0	2	0	0	0	0
OsR498G0100663000.01	375	348	433	403	449	403	328	332	433	449	363	635	358	395	418	444	375	567	464	327	718	341	326	472	379	378	429	405	382	655	501	398	416	376	518	446
OsR498G0100663800.01	0	0	0	0	0	0	0	0	0	0	0	0	0	0	0	0	0	0	0	0	0	0	0	0	0	0	0	0	0	0	0	0	0	0	0	0
OsR498G0100663900.01	331	187	252	438	278	230	287	285	279	243	212	210	251	237	290	414	229	284	243	222	232	171	295	176	222	320	295	269	217	181	255	215	193	341	224	264
OsR498G0100664200.01	0	0	0	0	0	0	0	0	0	0	0	0	0	0	0	0	0	0	0	0	0	0	0	0	0	0	0	0	0	0	0	0	0	0	0	0
OsR498G0100664300.01	0	0	0	0	0	0	0	0	0	4	3	0	1	2	0	0	1	0	1	0	0	0	0	0	0	3	1	7	0	0	2	0	0	0	0	0
OsR498G0100665800.01	0	0	0	0	0	0	0	0	0	0	0	0	0	0	0	0	0	0	0	0	0	0	0	0	0	0	0	0	0	0	0	0	1	0	0	0
OsR498G0100666500.01	0	0	0	0	0	0	0	0	0	0	0	0	0	0	0	0	0	0	0	0	0	0	0	0	0	0	0	0	0	0	0	0	0	0	0	0
OsR498G0100666700.01	0	0	0	0	0	0	0	0	0	0	0	0	0	0	0	0	0	0	0	0	0	0	0	0	0	0	0	0	0	0	0	0	0	0	0	0
OsR498G0100667700.01	4656	5358	2520	6576	8804	3481	2710	6464	2890	6345	5134	3328	5879	2196	3569	5698	3632	2357	6007	6881	5227	7273	6776	5737	4129	5028	1909	6140	5303	6017	7432	7087	4918	8240	5659	6501
OsR498G0100667900.01	158	299	940	213	188	440	99	208	459	256	380	430	87	439	415	124	48	100	171	250	294	184	100	466	37	77	406	155	244	192	280	71	199	191	404	155
OsR498G0100668100.01	26	22	2	21	16	2	3	20	4	42	32	6	1	8	7	8	1	2	8	31	2	16	2	4	0	1	14	17	17	7	18	0	11	6	1	8
OsR498G0100668500.01	7108	6176	4086	9981	10042	6537	3247	13677	4378	9634	6253	5599	5488	3708	6377	6488	3576	2992	6808	8132	7524	8293	9278	8984	4325	3453	2696	6687	4984	8329	7452	4560	5437	6756	5369	5396
OsR498G0100668700.01	1184	1081	2213	1369	1298	2150	842	1632	1458	1358	1245	2292	1025	1725	1468	1305	1401	1353	1297	1308	1520	1214	1041	1811	1093	1338	1359	1294	1076	1654	1500	1241	1529	1501	1856	1467
OsR498G0100668900.01	5400	4975	6561	5277	3816	6300	3471	3639	6773	6103	6327	7927	2354	5672	4781	3502	2435	4562	4789	5813	7444	4344	2460	7257	2885	1581	6368	4992	5116	7321	5341	3347	5735	4477	6306	4571
OsR498G0100669200.01	518	316	185	541	217	200	278	158	292	358	199	304	330	419	322	306	253	303	377	372	117	237	270	232	273	170	356	692	1495	399	323	189	1422	1105	348	868
OsR498G0100669300.01	0	0	1	0	0	0	1	0	0	0	0	0	2	0	3	0	0	0	1	0	0	0	0	0	0	0	1	1	0	0	0	0	0	2	0	0
OsR498G0100670100.01	3035	2137	970	3319	2507	1686	2231	2031	1777	2922	2255	1861	2753	1975	2192	2529	2681	1989	3152	2597	3224	2487	3047	2268	2162	1897	2366	3509	2686	4439	2883	2830	3352	3506	2320	3383
OsR498G0100670400.01	999	1045	1716	1078	1221	1732	825	1264	1320	1060	1243	1693	765	1260	1375	1058	1106	936	1010	1169	1244	1064	780	1491	708	819	1168	1099	1111	1287	1367	963	1296	1201	1767	1059
OsR498G0100670500.01	0	0	1	1	1	0	0	0	3	0	0	0	0	2	1	0	1	0	0	0	0	0	0	0	0	0	0	2	0	0	0	0	2	4	0	0
OsR498G0100671100.01	536	419	920	613	622	946	514	556	667	507	443	893	463	738	755	566	697	644	610	553	765	468	474	757	557	618	737	492	508	701	625	527	669	625	698	684
OsR498G0100671400.01	815	722	945	884	874	1092	693	877	823	887	837	865	859	854	915	941	1008	1070	817	846	959	933	753	1038	695	888	1080	731	689	863	738	802	849	826	890	936
OsR498G0100671500.01	0	1	0	1	0	0	0	0	0	1	0	0	0	0	0	0	0	0	0	0	0	1	0	0	0	0	0	0	1	0	1	1	0	0	2	1
OsR498G0100671800.01	0	0	0	0	0	0	0	0	0	0	0	0	0	0	0	0	0	0	0	0	0	0	0	0	0	0	0	0	0	0	0	0	0	0	0	0
OsR498G0100672200.01	0	0	0	0	0	0	0	0	0	0	0	0	0	0	0	0	0	0	0	0	0	0	0	0	0	0	0	0	0	0	0	0	0	0	0	0
OsR498G0100672300.01	321	305	533	346	708	516	162	515	239	246	340	355	327	349	375	445	597	235	337	459	629	331	428	568	323	688	151	504	439	725	646	586	458	765	767	726
OsR498G0100672600.01	108	108	77	115	16	68	230	16	284	30	102	329	34	104	72	231	82	116	284	23	255	31	233	63	191	86	156	109	113	53	39	133	43	109	25	15
OsR498G0100674200.01	0	0	0	0	0	0	0	0	0	0	0	0	0	0	0	0	0	0	0	0	0	0	0	0	0	0	0	0	0	0	0	0	0	0	0	0
OsR498G0100674900.01	854	744	706	1308	1244	1105	1325	1129	762	749	827	606	1539	1128	1211	1538	1485	1530	952	751	765	1268	1275	937	1409	1585	1645	830	659	750	770	1123	1076	985	962	1009
OsR498G0100675200.01	24	17	19	21	19	12	9	33	7	17	9	12	10	6	17	13	19	7	32	11	17	13	21	15	13	4	24	8	18	13	24	4	10	15	12	5
OsR498G0100675400.01	5	5	85	11	18	36	9	20	4	2	1	56	3	33	1	9	3	0	6	6	5	11	4	2	3	0	0	7	3	1	1	6	14	2	6	2
OsR498G0100675800.01	9	17	4	42	15	8	7	10	11	25	19	1	8	17	1	6	1	0	9	15	1	3	3	1	0	0	27	17	8	4	9	5	21	14	11	12
OsR498G0100676000.01	8940	8207	8463	11010	7553	10956	5598	7511	9858	9379	10049	10584	3314	8674	9642	5455	3571	6307	7425	9414	9737	7493	4786	12342	4233	2669	9959	8240	7928	10127	7925	6068	9771	8114	10138	7995
OsR498G0100676600.01	516	751	231	497	1689	236	358	1933	327	608	518	200	972	98	449	1127	796	708	1050	701	566	1027	1059	524	588	949	141	797	690	749	633	1405	321	840	550	990
OsR498G0100676800.01	214	215	455	181	298	382	133	281	248	209	227	421	176	246	226	292	296	165	260	226	343	225	186	359	200	264	214	170	236	337	271	235	253	262	336	286
OsR498G0100678600.01	9210	10379	27454	7233	8972	19388	2841	16774	18663	7449	14154	27812	5234	15130	10021	4677	4110	4775	7647	9372	19120	7407	4091	21843	2052	2152	9263	13358	9424	18301	12404	6840	13064	7603	18431	9310
OsR498G0100679800.01	221	254	384	263	249	421	149	257	309	290	364	420	99	282	359	169	113	214	232	280	280	232	127	460	110	88	278	242	251	301	290	119	307	236	387	224
OsR498G0100679900.01	3505	3485	5315	4419	3704	5330	3048	3763	4348	3845	3983	4670	2660	4457	4826	3651	2380	3350	3251	3917	4051	3847	2687	4783	2771	2285	5168	3217	3079	3618	3428	2552	4469	3485	4382	3303
OsR498G0100680500.01	3784	3304	1824	3397	3727	1598	3264	4662	2526	3200	3061	1080	10293	3996	2691	4702	13436	4460	5268	4102	2790	3650	5154	2216	6838	12634	2924	2565	3744	2918	2785	6949	3808	4607	3565	6558
OsR498G0100680700.01	4	3	2	5	5	0	2	5	2	2	4	0	31	10	1	6	22	2	4	9	1	3	8	0	5	16	4	3	0	1	1	5	16	3	4	18
OsR498G0100681000.01	320	287	190	273	189	191	210	205	165	228	272	185	241	277	198	234	248	366	220	288	211	284	195	168	231	164	250	277	202	217	232	272	296	277	229	246
OsR498G0100681500.01	25	17	21	13	4	7	12	26	9	2	2	3	7	10	0	11	9	6	1	10	2	18	12	4	6	22	18	3	0	1	2	3	0	3	0	5
OsR498G0100681900.01	0	0	0	0	0	0	0	0	0	0	0	0	0	4	1	1	1	0	0	0	1	0	0	0	0	0	0	1	0	0	0	0	0	1	0	0
OsR498G0100682200.01	0	0	0	0	0	0	0	0	0	0	0	0	1	2	0	0	0	0	0	0	0	0	0	0	0	0	0	0	0	0	0	0	0	0	0	0
OsR498G0100683000.01	268	303	409	433	447	644	281	312	400	253	289	426	314	399	614	430	302	332	357	359	415	380	408	481	322	344	515	327	290	471	388	354	493	423	458	422
OsR498G0100683100.01	0	0	0	0	0	2	0	0	0	0	0	0	0	0	0	0	1	0	0	0	0	0	0	1	0	0	0	0	0	0	0	1	0	1	0	0
OsR498G0100683300.01	3	8	0	2	6	0	1	0	2	14	3	4	71	0	14	51	66	121	12	8	9	14	31	3	46	13	1	6	3	31	6	133	6	14	13	28
OsR498G0100683700.01	0	0	0	1	0	0	0	0	0	0	0	0	0	0	0	0	0	0	0	0	0	0	0	0	0	0	0	0	0	0	0	0	0	0	0	0
OsR498G0100684600.01	0	1	0	0	0	0	0	0	0	3	0	0	0	0	0	0	0	0	1	0	0	0	0	0	0	0	0	1	1	0	0	0	1	0	0	0
OsR498G0100684800.01	613	933	214	720	566	921	644	196	625	730	988	544	171	713	823	397	16	470	790	935	903	669	250	1049	221	51	555	533	711	576	799	212	801	591	575	766
OsR498G0100686200.01	0	0	0	0	0	0	0	0	0	0	0	0	0	0	0	0	0	0	0	0	0	0	0	0	0	0	0	0	0	0	0	0	0	0	0	0
OsR498G0100687900.01	2160	2179	951	2031	3434	999	660	2194	931	2835	2121	1208	1500	838	911	1589	1276	679	2223	3085	2017	2401	2019	2341	1018	1308	496	2420	2426	2530	2631	2651	1749	3215	2136	2444
OsR498G0100688400.01	109	23	23	201	48	18	104	40	25	110	63	32	636	265	189	80	264	150	123	78	16	67	269	10	140	94	29	91	32	43	22	242	107	85	19	154
OsR498G0100689400.01	1	5	2	12	5	3	1	0	0	5	6	0	36	4	1	21	8	11	3	8	2	9	7	3	14	16	5	10	10	2	11	10	6	19	19	10
OsR498G0100689600.01	0	0	0	0	0	0	1	1	0	2	0	0	0	0	0	0	0	0	0	0	0	0	0	0	0	0	0	2	0	0	5	0	0	0	0	0
OsR498G0100689900.01	19	26	84	35	46	67	28	33	53	32	20	64	17	39	49	27	16	30	32	30	54	22	24	46	20	8	50	32	28	42	30	31	35	49	27	38
OsR498G0100690200.01	4673	3441	344	5628	7165	788	2600	5621	1037	4007	2247	637	2899	550	2406	5246	2726	2115	4808	4209	1900	5081	5639	1665	3989	2073	840	3390	2122	1781	2166	6309	1750	3464	887	3908
OsR498G0100693100.01	0	0	0	0	0	0	0	0	0	0	0	0	0	0	0	0	0	0	0	0	0	0	0	0	0	0	0	0	0	0	0	0	0	0	0	0
OsR498G0100693400.01	0	0	0	0	0	0	0	0	0	0	0	0	0	0	0	0	0	0	0	0	0	0	0	0	0	0	0	0	0	0	0	0	0	0	0	0
OsR498G0100693500.01	0	0	0	0	0	0	0	0	0	0	0	0	0	1	0	0	0	0	0	0	0	0	0	0	1	0	0	0	0	0	0	0	0	0	0	0
OsR498G0100693700.01	321	299	294	491	460	360	372	433	249	310	250	263	283	249	349	436	352	345	401	347	312	328	325	250	387	346	354	346	237	244	346	287	267	408	274	330
OsR498G0100694000.01	900	744	670	1381	741	1213	1613	846	2469	905	671	705	1763	1054	1542	1422	3157	1714	1614	731	2178	709	1360	1053	1630	2250	1213	1081	955	1050	881	1404	2234	1438	882	2044
OsR498G0100695400.01	7	17	13	23	44	27	20	21	7	21	23	12	35	14	18	30	28	19	24	13	19	28	31	26	8	20	17	15	14	15	15	24	14	30	28	25
OsR498G0100695700.01	3110	3305	2194	3386	4025	3015	1640	2319	2578	3545	3379	2952	2133	1958	2942	2785	2406	1390	2877	4470	4732	3559	2718	4342	1914	2000	2174	3226	3301	4617	3687	3338	3257	4080	3730	3957
OsR498G0100698500.01	102	108	28	72	146	57	116	232	60	84	71	24	301	32	67	196	140	150	180	74	66	179	236	82	156	95	66	76	95	51	65	182	45	99	54	91
OsR498G0100698800.01	4	3	2	3	5	0	10	9	1	2	9	2	11	6	3	9	9	5	4	4	0	7	11	3	6	7	3	4	2	0	3	13	5	10	5	11
OsR498G0100698900.01	0	0	0	0	0	0	0	0	0	0	0	0	0	0	0	0	0	0	0	0	0	0	0	0	0	0	0	0	0	0	0	0	0	0	0	0
OsR498G0100699700.01	0	0	0	0	0	0	0	0	0	0	0	0	0	0	0	0	0	0	0	0	0	0	0	0	0	0	0	1	0	0	0	0	0	0	0	0
OsR498G0100700200.01	0	0	0	0	0	0	0	0	0	0	0	0	0	0	0	0	0	0	0	0	0	0	0	0	0	0	0	0	0	0	0	0	0	0	0	0
OsR498G0100702400.01	22	8	8	5	6	37	13	42	30	25	19	11	9	26	31	15	19	26	9	4	9	23	8	7	11	24	56	14	6	10	12	13	19	5	5	27
OsR498G0100702600.01	421	427	300	564	639	304	550	580	298	407	390	227	495	230	484	617	585	660	453	536	311	607	596	361	683	650	537	453	444	389	499	515	355	543	499	514
OsR498G0100702900.01	0	0	0	0	0	0	0	0	0	0	0	0	0	0	0	0	0	0	0	0	0	0	0	0	0	0	0	0	0	0	0	0	0	0	0	0
OsR498G0100704200.01	0	0	0	0	0	0	0	0	0	0	0	0	0	0	0	0	0	0	0	0	0	0	0	0	0	0	0	0	0	0	0	0	0	0	0	0
OsR498G0100705200.01	56	16	1	19	5	3	41	0	1	0	4	1	154	360	7	4	25	3	7	11	0	0	34	4	1	0	41	141	12	0	1	77	175	77	6	139
OsR498G0100708900.01	144	96	55	186	81	102	74	176	162	212	110	87	94	163	344	166	133	367	149	96	104	144	180	127	149	174	133	40	111	205	120	181	66	133	76	266
OsR498G0100709200.01	0	0	0	1	0	0	0	0	0	0	0	0	0	0	0	0	0	0	2	0	0	0	0	0	0	1	1	1	1	1	0	0	0	2	0	2
OsR498G0100710600.01	3	5	4	1	4	1	2	2	3	6	0	2	2	1	2	2	1	0	4	3	1	1	1	0	0	0	1	2	3	1	2	1	1	5	0	2
OsR498G0100710700.01	0	0	1	1	0	0	0	0	0	0	0	0	0	0	3	1	0	1	0	0	0	0	0	0	0	0	0	0	0	0	0	1	0	0	1	0
OsR498G0160348300.01	3	0	3	8	2	1	1	2	1	5	0	0	5	3	3	5	3	0	1	3	0	1	2	0	2	6	6	1	1	0	1	4	2	3	4	2
OsR498G0100711500.01	203	282	134	297	606	115	295	710	161	261	218	106	435	97	177	595	303	392	440	287	167	483	471	197	438	202	145	208	239	131	254	402	147	321	180	306
OsR498G0100711900.01	40	25	14	33	46	25	20	32	15	28	38	8	35	16	19	59	52	15	57	39	9	50	51	14	15	60	15	66	47	43	42	54	15	45	31	33
OsR498G0100712200.01	14391	12077	4474	17980	8839	8350	11942	4228	10305	9538	10725	4603	9838	11624	11646	12149	9738	13182	14795	11279	10551	8791	11019	7969	11974	9679	16151	12054	9089	6910	5464	13784	14197	13454	6420	16227
OsR498G0100714600.01	0	0	0	0	0	0	0	0	0	0	1	0	0	0	0	0	0	0	0	0	1	1	1	0	0	0	0	0	0	1	0	0	0	0	0	0
OsR498G0100715000.01	195	222	455	203	262	139	193	332	681	832	262	123	404	209	250	492	364	534	560	321	504	352	227	954	284	243	347	380	834	354	717	867	160	686	645	1367
OsR498G0100720500.01	6013	3735	1564	8907	3385	2801	8436	1945	3575	3346	4169	1282	6638	5260	3495	4862	4056	4058	4518	4405	3568	3296	4883	3051	5099	1586	8603	5311	3559	3084	2465	4910	6957	5275	3002	6064
OsR498G0100721100.01	4	8	3	4	8	3	11	23	5	5	7	1	30	5	6	16	32	12	2	8	7	10	8	11	4	13	19	7	12	3	20	10	9	22	20	7
OsR498G0100721700.01	1539	1052	1273	1478	1068	1197	2134	1228	1799	1435	1086	1000	1503	1561	1391	1781	2093	3591	1224	1133	1813	1163	1149	1230	1852	2104	3111	1222	1184	1471	1144	1346	1775	1625	1426	2798
OsR498G0100722000.01	1181	1057	1122	1339	894	736	763	1143	696	823	1023	563	815	906	710	1018	961	885	913	1073	752	1075	640	708	727	833	1119	786	667	615	666	849	789	834	881	858
OsR498G0100722600.01	0	0	0	0	0	0	0	0	0	0	0	0	2	0	0	0	0	0	1	0	0	0	0	0	0	0	0	0	0	0	0	0	0	0	0	0
OsR498G0100723200.01	0	0	0	0	0	0	0	0	0	0	0	0	0	0	0	0	0	0	0	0	0	0	0	0	0	0	0	0	0	0	0	0	0	0	0	0
OsR498G0100723300.01	130	120	405	210	132	417	143	237	251	174	186	367	75	359	316	139	185	226	156	162	234	141	117	260	113	157	332	174	204	186	196	170	289	239	275	183
OsR498G0100723600.01	0	0	0	0	0	0	0	0	0	0	0	0	0	0	0	0	0	0	0	0	0	0	0	0	0	0	0	0	0	0	0	1	0	0	0	0
OsR498G0100723800.01	0	0	0	0	0	0	0	0	0	0	0	0	0	0	0	0	0	0	0	0	0	0	0	0	0	0	0	0	0	0	0	0	0	0	0	0
OsR498G0100724000.01	0	0	0	0	0	0	0	0	0	0	0	0	2	0	0	0	0	0	0	0	0	0	0	0	0	1	0	0	0	0	0	1	0	1	0	0
OsR498G0100724200.01	0	0	0	0	0	0	0	0	0	0	0	0	0	0	0	0	0	0	0	0	0	0	0	0	0	0	0	0	0	0	0	1	0	0	0	0
OsR498G0100724400.01	0	0	0	0	0	0	0	0	0	0	0	0	0	0	0	0	0	0	0	0	0	0	0	0	0	0	0	0	0	0	0	0	0	0	0	0
OsR498G0100724800.01	0	0	0	0	0	0	0	0	0	0	0	0	0	0	0	0	0	0	0	0	0	0	0	0	0	0	0	0	0	0	0	0	0	0	0	0
OsR498G0100725400.01	0	0	1	0	0	1	1	0	1	0	0	0	0	0	0	0	0	2	0	0	1	0	0	0	3	0	0	1	0	0	0	0	0	1	0	0
OsR498G0100726000.01	2501	3119	1029	2259	5024	1443	1308	8246	1703	2539	1723	1053	3296	627	1905	4444	2186	3082	4031	2209	1258	4831	4721	1820	2223	4868	420	2203	1811	1747	1988	4556	1300	2746	1001	2679
OsR498G0100727400.01	4	6	2	5	2	0	2	1	3	1	1	1	1	24	1	1	5	0	6	1	1	0	6	0	2	4	0	8	2	0	1	2	6	1	4	6
OsR498G0100727600.01	4911	3890	6126	5328	2411	6230	7306	2480	9916	3243	3325	5842	5655	7123	6733	6706	6882	9952	6358	3789	8659	2725	4390	5506	5739	5173	4880	4839	2928	4511	4321	5664	5689	4485	2872	5724
OsR498G0100727900.01	0	0	0	0	0	0	0	0	0	0	0	1	1	1	1	0	0	0	0	0	1	0	1	0	0	0	0	2	0	1	0	0	1	2	0	0
OsR498G0100728400.01	372	435	491	669	754	574	535	542	581	410	467	570	650	405	519	914	844	501	505	564	956	708	699	682	755	675	546	482	515	602	639	701	559	756	622	634
OsR498G0100728600.01	53	48	77	41	54	111	44	34	60	49	51	108	43	78	97	35	56	62	40	59	74	47	28	80	39	52	66	53	56	65	68	48	87	43	86	75
OsR498G0100728700.01	2742	2309	2786	3521	2529	3922	2625	2278	3528	2484	2557	3047	2866	3493	3454	2876	3623	3593	2770	2722	3344	2653	2479	3223	2756	2782	4694	2325	2122	2954	2291	2523	3860	2798	2895	3123
OsR498G0100728900.01	176	248	84	221	144	221	99	47	168	229	252	229	228	243	273	158	175	163	315	172	216	123	120	374	64	70	224	133	205	228	174	112	270	197	235	177
OsR498G0100730500.01	1156	2567	500	1685	1880	1031	734	1520	1185	1816	2373	1174	565	637	991	839	237	503	1835	2011	1691	1768	552	2352	368	563	829	2093	1980	1903	2483	1593	1132	2188	1433	1739
OsR498G0100730900.01	0	0	0	0	0	0	0	0	0	1	0	0	0	1	0	0	0	0	0	0	0	0	0	0	0	0	0	0	0	0	0	0	0	0	0	0
OsR498G0100731500.01	48	6	7	29	8	33	6	39	46	170	53	32	4	53	20	66	19	147	17	11	30	20	21	8	53	8	49	5	27	68	21	20	13	10	19	144
OsR498G0100731700.01	0	0	0	0	0	0	0	0	0	0	0	0	0	0	0	0	0	0	0	0	0	0	0	0	0	0	0	25	40	37	20	20	27	23	37	12
OsR498G0100732200.01	0	1	0	1	0	0	0	0	0	0	1	1	1	0	1	0	0	2	0	0	0	0	0	0	0	0	0	1	0	0	1	2	1	0	0	0
OsR498G0100733500.01	0	0	0	0	0	0	0	0	0	0	0	0	0	2	0	0	0	0	0	0	0	0	0	0	0	0	0	0	0	0	0	0	0	1	2	0
OsR498G0100734400.01	16	15	43	32	13	21	24	7	29	8	12	32	12	28	11	14	21	22	22	18	25	10	11	13	16	35	28	7	16	22	22	30	20	29	19	51
OsR498G0100734500.01	76	63	53	82	33	93	80	85	152	67	83	78	75	62	150	148	60	180	132	52	215	71	45	161	96	122	102	44	63	150	97	219	71	176	116	192
OsR498G0100735200.01	0	2	1	2	0	2	0	2	0	4	6	6	4	1	12	8	2	8	12	4	6	8	3	3	4	6	7	1	1	0	2	0	0	3	3	3
OsR498G0100736200.01	0	0	1	1	0	0	0	1	1	1	0	0	1	0	1	0	0	4	0	0	0	0	0	0	0	0	3	0	0	0	0	0	0	1	3	1
OsR498G0100736400.01	0	0	0	0	0	0	0	0	0	0	0	0	0	0	0	0	0	0	0	0	0	0	0	0	0	0	0	0	0	0	0	0	0	0	0	0
OsR498G0100736700.01	14	12	38	25	36	50	18	37	17	31	30	27	21	27	30	33	32	27	26	23	25	20	24	23	20	52	28	21	15	27	25	43	32	34	33	48
OsR498G0100737000.01	56	37	62	173	58	25	60	120	69	73	85	44	283	57	230	275	167	153	83	62	91	105	216	141	208	85	66	44	69	82	56	120	33	106	81	136
OsR498G0100737300.01	260	204	776	299	265	711	154	248	386	282	308	546	145	594	396	204	231	180	314	285	377	229	190	372	164	235	393	365	378	426	383	297	489	379	573	326
OsR498G0100737600.01	779	760	841	1030	985	972	859	916	966	786	847	694	883	599	988	1055	1211	1173	861	838	898	1045	707	831	856	887	1260	752	596	688	772	703	612	867	705	720
OsR498G0100738600.01	0	0	0	2	0	0	2	0	0	0	0	0	0	1	0	2	0	0	0	0	0	0	0	0	0	0	0	1	0	0	0	3	1	1	1	0
OsR498G0100738800.01	6	2	1	22	8	0	7	8	1	6	10	1	21	1	2	10	17	6	1	4	0	2	1	0	2	5	16	34	22	0	25	1	0	22	34	3
OsR498G0100740100.01	2	1	3	0	0	0	0	0	2	3	0	0	2	0	0	0	1	3	0	1	0	0	0	0	0	0	0	128	112	33	111	53	26	102	79	33
OsR498G0100740400.01	9859	8996	10074	12023	6914	11204	5121	6957	13434	10026	11252	12518	8126	8570	9021	6651	12129	7557	8227	10390	12918	8097	5300	13984	13844	2068	9071	8731	8926	11748	9005	6735	10604	8645	10618	8213
OsR498G0100740700.01	1	0	1	1	1	1	0	0	0	0	1	1	0	1	4	2	3	7	1	1	1	1	0	0	2	0	0	2	0	0	0	0	0	1	3	1
OsR498G0100741100.01	28	37	24	45	30	15	18	16	22	36	30	16	64	18	31	35	77	64	20	51	16	36	23	22	79	11	29	26	9	11	14	11	2	18	11	18
OsR498G0100741300.01	86	80	35	106	114	27	84	59	48	88	97	27	173	17	54	123	286	145	77	103	43	98	63	31	263	44	74	30	32	25	28	21	15	36	20	22
OsR498G0100742000.01	2710	2682	6395	3205	1964	5968	1507	2087	5719	3485	3593	8022	869	5599	4321	1534	885	2076	2690	2979	4837	2170	1163	7342	1107	754	4510	3603	3514	5681	3903	1750	6123	3190	5684	3505
OsR498G0100743700.01	197	290	416	322	252	504	166	250	352	252	314	386	81	224	673	161	50	157	284	338	509	207	146	648	125	98	390	252	204	420	288	254	248	253	394	343
OsR498G0100744000.01	109	118	345	102	170	314	100	174	104	120	116	257	113	220	171	161	242	130	103	149	204	104	98	158	140	210	139	147	162	176	206	163	224	182	265	237
OsR498G0100744500.01	0	0	0	0	0	0	0	0	2	0	1	0	0	4	0	0	1	0	0	0	0	0	0	0	0	0	0	0	0	0	0	0	0	0	0	1
OsR498G0100744900.01	90	59	56	85	41	77	83	32	108	73	61	71	95	106	95	64	101	106	95	76	91	53	81	64	75	95	76	133	103	113	152	131	191	166	126	135
OsR498G0100745200.01	2	2	0	4	0	1	0	3	0	0	6	1	0	1	4	1	0	6	2	2	0	4	0	3	0	0	0	4	0	1	3	0	1	0	8	3
OsR498G0100745600.01	53	43	164	57	76	153	33	66	71	66	70	124	28	117	100	59	54	37	35	47	78	33	39	123	31	42	54	103	102	179	146	91	143	118	159	106
OsR498G0100746200.01	0	0	0	0	0	0	0	0	0	0	0	0	0	0	0	0	0	0	0	0	0	0	0	0	0	0	0	0	0	0	0	0	0	0	0	0
OsR498G0100746600.01	75	79	19	166	210	86	105	279	69	96	190	29	118	32	82	279	181	179	192	128	51	185	92	68	143	210	124	172	141	96	146	195	111	153	147	180
OsR498G0100748200.01	2	10	7	3	17	3	2	27	4	7	10	9	27	8	10	20	12	17	4	7	10	21	16	9	8	6	5	16	16	5	22	17	17	34	25	19
OsR498G0100748900.01	0	0	2	0	0	0	0	0	0	0	0	0	0	0	0	2	0	0	0	0	0	0	1	0	0	0	0	0	0	0	0	0	0	0	0	0
OsR498G0100749600.01	24	16	16	8	9	12	10	30	9	14	13	24	26	11	10	25	12	15	12	8	9	14	7	7	7	17	13	7	9	4	13	8	6	8	13	13
OsR498G0100749900.01	183	236	244	273	246	379	256	266	317	216	197	256	174	192	298	251	217	251	253	238	284	227	185	381	150	159	252	221	243	266	291	230	253	312	351	275
OsR498G0100750200.01	8047	7278	1743	9185	11217	3888	6362	15583	4099	11559	8282	2792	11751	3760	8164	12057	11743	8721	10191	7548	7618	11939	11608	6103	7218	9089	6220	11752	11929	10475	11879	13377	7067	14275	9525	12364
OsR498G0100750300.01	1	3	0	2	3	0	7	2	1	3	0	0	1	1	0	4	0	3	2	1	0	0	1	0	1	0	1	1	2	4	2	4	1	0	3	4
OsR498G0100750500.01	1486	1331	1383	1934	1499	2063	973	1210	1819	1702	1694	1787	649	1201	1932	889	602	1297	1412	1584	1994	1318	809	2299	845	459	1662	1423	1225	1762	1399	1027	1443	1411	1550	1380
OsR498G0100750800.01	6	1	1	25	7	0	4	0	0	1	0	0	61	89	52	1	0	2	6	2	0	1	2	0	0	1	0	6	4	2	3	6	29	2	0	18
OsR498G0100751600.01	1208	1131	449	1891	1147	474	1458	969	970	1197	1093	341	1349	975	799	1025	572	755	1840	1363	1374	1035	754	721	1117	1158	982	1076	809	720	1053	660	745	750	551	607
OsR498G0100752500.01	101	151	5548	178	355	6837	5828	404	13107	230	135	5617	568	125	8571	6740	981	8473	5403	154	27314	461	269	10030	4465	8608	1177	117	217	6791	3714	345	126	331	657	397
OsR498G0100753000.01	1918	1836	3850	1542	1914	2554	672	1767	1925	2462	2252	3558	892	2600	1404	1320	1146	841	2185	2115	2781	1599	827	3489	778	906	1209	1880	2416	3031	2889	1474	2005	1971	3700	1863
OsR498G0100753400.01	22	25	53	32	44	79	24	34	46	45	30	67	53	23	80	60	42	79	52	57	60	33	67	73	43	71	21	49	62	69	48	65	56	54	37	61
OsR498G0100753700.01	1099	823	1073	1034	746	1024	527	767	1049	1101	1054	1011	347	977	945	652	302	736	890	1043	640	805	493	1046	395	232	861	888	822	856	712	576	924	747	884	880
OsR498G0100754200.01	0	0	0	0	0	0	0	0	0	0	0	0	0	0	0	0	0	0	0	0	0	0	0	0	0	0	0	0	0	0	0	0	0	0	0	0
OsR498G0100754500.01	26	5	9	27	15	30	21	24	25	23	12	8	35	15	26	38	44	68	8	13	17	25	18	17	19	38	22	25	5	10	24	37	11	28	19	29
OsR498G0100756500.01	2514	925	513	2236	1367	1183	3164	1288	1817	1876	1030	382	5372	1853	1292	4315	8090	2974	2918	1340	977	1630	3406	982	6465	7497	2127	2321	1751	1815	2279	3894	2344	4090	1762	4127
OsR498G0100757300.01	0	0	0	0	0	0	0	0	0	0	0	0	0	0	0	0	0	0	0	0	0	0	0	0	0	0	0	0	0	0	0	0	0	0	0	0
OsR498G0100758100.01	2215	1795	363	2820	1181	1160	2221	462	1176	1522	1327	598	5508	2998	785	2233	4979	1071	2816	2188	1138	953	3399	660	1889	2553	1403	2742	1791	637	632	3029	3586	2993	786	3281
OsR498G0100759200.01	0	0	62	5	0	65	1	2	20	5	1	124	0	65	4	2	0	1	3	0	1	1	0	1	2	0	5	0	5	10	0	1	89	1	30	5
OsR498G0100759400.01	1	0	0	0	0	0	0	0	0	0	0	0	0	0	0	0	0	0	0	0	0	0	0	0	0	0	0	0	0	0	0	4	0	0	0	0
OsR498G0100760300.01	4	9	5	24	1	3	3	1	8	6	4	4	66	140	20	14	14	3	13	0	4	2	22	2	6	9	3	28	4	14	9	41	148	18	10	30
OsR498G0100761100.01	0	0	0	0	0	0	0	0	0	0	0	0	0	0	0	0	0	0	0	0	0	0	0	0	0	0	0	0	0	0	0	0	0	0	0	0
OsR498G0100761500.01	2229	2465	2197	2648	4284	2442	1137	2463	1497	2611	2849	2332	2566	1824	1986	2579	2483	879	2594	3760	3397	3024	3145	3695	1800	2818	986	3284	3285	3591	3655	3399	3258	4619	4184	3779
OsR498G0100762200.01	548	512	515	705	614	475	484	636	493	490	452	439	929	547	624	604	1219	598	578	518	334	600	548	474	1176	428	712	545	569	473	627	574	717	806	647	752
OsR498G0100765000.01	14	26	3	30	26	12	16	100	6	17	7	3	50	4	11	18	36	15	46	22	1	31	32	2	22	75	22	1	0	0	7	5	3	7	1	6
OsR498G0100767800.01	963	900	960	1387	809	1310	815	569	1213	815	1217	913	310	869	1025	483	102	601	733	968	1075	715	432	1128	364	150	1394	1150	863	981	971	570	1148	1029	1205	921
OsR498G0100768200.01	194	38	53	129	45	45	112	18	90	301	161	181	151	164	242	571	274	289	115	88	135	97	666	37	107	89	112	124	125	291	160	356	432	207	127	314
OsR498G0100770100.01	0	1	2	4	2	0	1	0	1	0	2	0	0	2	3	2	2	2	1	0	1	1	1	3	1	0	3	1	2	4	0	1	1	0	2	2
OsR498G0100770300.01	2	1	0	1	0	1	3	0	0	0	1	0	2	1	0	8	0	0	2	0	1	4	2	0	2	2	5	3	5	0	1	4	2	1	2	1
OsR498G0100770800.01	1	4	3	5	2	10	0	9	4	3	4	5	1	1	3	4	5	7	0	2	3	6	1	3	0	2	3	8	1	4	9	8	7	9	9	10
OsR498G0100771800.01	316	393	122	419	998	341	618	962	322	298	229	210	814	225	446	886	212	865	829	440	494	745	694	301	536	194	173	308	297	306	299	709	468	478	280	598
OsR498G0100773300.01	943	1193	1303	1540	325	2470	758	102	2548	1005	1334	1736	169	1619	2900	225	32	814	839	1116	2088	315	186	2024	154	3	1665	1526	1564	1443	1830	534	2339	1579	1747	1380
OsR498G0100773900.01	1	0	1	1	1	0	3	1	0	1	1	0	3	1	1	10	4	2	0	3	1	1	1	0	3	3	1	0	1	0	0	0	0	0	0	1
OsR498G0100775200.01	0	0	1	0	0	1	0	0	0	0	0	0	0	0	0	0	0	0	0	0	0	0	0	0	0	0	0	0	0	0	0	1	0	2	0	1
OsR498G0100775700.01	38	54	5	111	86	13	211	159	40	42	72	9	287	39	23	204	481	112	87	75	19	186	107	11	136	168	313	98	139	9	102	123	57	280	60	170
OsR498G0100776100.01	1406	1244	1189	1781	1403	1466	1250	1330	1477	1405	1419	1046	1441	1475	1764	2022	2010	1791	1743	1369	1293	1567	1385	1249	1617	1893	1836	1293	1293	1271	1293	1332	1446	1437	1491	1431
OsR498G0100776400.01	2	2	6	7	0	3	2	4	3	1	2	4	0	5	0	1	0	0	5	6	4	0	0	3	3	0	0	4	3	8	6	0	14	0	5	5
OsR498G0100776800.01	939	705	1041	1080	815	1252	718	591	1035	859	774	1047	655	1109	1744	842	583	1001	815	873	1021	946	756	883	596	475	1104	991	671	1051	721	687	1094	845	585	917
OsR498G0100776900.01	848	826	1253	862	1241	1253	732	784	1069	776	832	1184	745	706	1535	1288	1050	1028	982	1156	1408	1086	783	1214	1112	1269	1012	597	552	625	646	533	614	776	539	798
OsR498G0100778100.01	748	693	918	1041	748	1121	757	791	1072	924	742	1129	579	991	1309	844	625	1404	812	700	1275	800	600	1195	916	757	1276	774	701	1092	803	706	1062	983	891	1048
OsR498G0100778500.01	45	29	76	41	47	113	82	74	160	33	45	71	67	39	136	84	51	231	51	34	105	59	24	89	82	85	58	39	65	134	87	59	24	50	50	70
OsR498G0100778900.01	38	40	23	55	69	32	40	101	21	38	32	18	74	32	29	62	85	67	45	39	17	62	53	20	27	58	48	28	45	19	46	47	30	87	36	62
OsR498G0100779100.01	741	636	1485	995	525	1574	615	631	1225	659	793	1379	478	1692	1227	543	613	903	611	721	712	628	309	1135	424	446	1317	658	594	743	635	381	1215	682	962	687
OsR498G0100779400.01	38	62	23	49	105	18	41	176	16	44	66	17	100	19	24	86	127	80	91	51	17	91	96	34	49	94	35	94	119	27	107	89	44	162	66	84
OsR498G0100779700.01	7	5	4	3	5	0	2	6	2	12	13	2	3	6	3	7	3	3	12	9	0	6	9	1	0	4	0	10	14	2	14	2	5	13	5	5
OsR498G0100780000.01	157	177	41	200	91	158	153	112	148	117	128	64	84	106	191	111	175	139	84	148	96	74	97	126	41	56	127	127	131	110	113	162	120	186	86	249
OsR498G0100781700.01	2939	4488	1991	4019	5684	3833	2811	3590	3438	3946	3801	2693	1730	1864	6027	3786	277	2460	3243	5834	4518	4010	2392	4139	1919	121	2875	3392	3490	3952	4396	3736	3420	3993	4258	3366
OsR498G0100782500.01	18	28	217	36	5	336	17	2	330	24	52	457	34	842	422	5	10	40	19	19	262	7	5	369	6	4	390	53	62	145	35	14	845	46	311	65
OsR498G0100785100.01	1047	1487	10026	1410	1243	12115	10191	1563	20589	2260	980	19716	946	631	16977	13808	1352	21189	8424	980	42924	856	1415	16197	8207	7615	2418	964	1127	14446	9901	1520	1185	1810	1650	1286
OsR498G0100785600.01	1	1	12	1	0	49	18	1	170	1	4	45	18	16	46	42	2	26	24	0	261	5	0	33	19	28	2	0	1	36	8	2	16	4	2	1
OsR498G0100786200.01	135	142	179	227	45	231	174	12	376	98	93	587	293	646	129	114	176	69	218	105	518	46	99	90	118	401	260	186	142	90	63	138	488	144	97	275
OsR498G0100786400.01	2362	1722	3969	3285	1487	5837	3267	855	8184	1752	1457	5828	5876	6304	4762	4151	4202	6792	3444	1905	7885	1716	2215	2696	3484	8613	4354	2311	2097	2327	1946	2065	6688	2727	1613	3547
OsR498G0100786800.01	1383	1274	2267	1484	1201	1832	910	1431	1524	1473	1618	1880	800	1592	1432	999	1003	1079	1262	1473	1467	1315	825	1684	849	792	1395	1260	1171	1363	1464	1021	1511	1414	1824	1242
OsR498G0100787900.01	0	0	0	0	0	0	0	0	0	0	0	0	0	0	0	0	0	0	0	0	0	0	0	0	0	0	0	0	0	0	0	0	0	0	0	0
OsR498G0100788100.01	9	13	20	22	30	33	44	58	18	26	21	25	38	25	39	35	39	66	25	21	23	35	15	30	36	47	38	11	12	11	19	22	20	19	40	38
OsR498G0100788400.01	0	0	0	0	0	0	0	0	0	0	0	0	0	0	0	0	0	0	0	0	0	0	0	0	0	0	0	0	0	0	0	0	0	0	0	0
OsR498G0100788500.01	103	116	92	158	140	134	128	134	79	125	124	109	123	116	154	175	132	199	145	109	106	146	123	114	152	166	172	102	102	115	136	121	102	115	129	144
OsR498G0100789400.01	1339	928	442	2305	277	346	1527	102	697	1346	843	1131	1995	2868	1682	1579	1440	3199	1041	548	773	392	1697	254	1215	583	1206	1474	1188	920	375	1636	2694	1843	909	2843
OsR498G0160394300.01	0	0	0	0	1	0	0	0	0	0	0	0	0	0	0	1	0	0	0	0	0	0	1	0	0	0	0	1	0	0	0	0	0	0	0	0
OsR498G0100791300.01	1856	1936	1158	2360	2663	2523	1605	1685	1796	1714	1552	2050	1657	1063	2765	2198	526	1991	1630	2087	2438	1911	1550	2088	1344	67	1303	1363	1039	1499	1489	1719	1729	1694	1363	1855
OsR498G0100791600.01	3511	3167	2184	4217	3049	2563	3028	3296	2969	3787	3106	2394	3737	4118	3294	3454	3369	4325	4107	3154	2829	3160	3031	2938	3055	2880	3367	3224	2755	2712	2923	2982	3756	3388	2942	3704
OsR498G0100793100.01	0	0	0	0	0	0	0	0	0	0	0	0	0	0	0	0	0	0	0	0	0	0	0	2	0	0	0	1	0	0	0	0	0	0	0	0
OsR498G0160395800.01	0	0	3	0	0	0	0	2	0	3	0	0	13	1	3	10	2	5	2	4	2	0	4	0	1	4	0	3	4	6	1	3	1	2	1	8
OsR498G0100793800.01	510	488	524	671	426	570	342	441	486	462	462	545	399	589	710	403	427	430	633	478	591	429	361	513	317	340	459	502	457	443	477	469	564	523	579	475
OsR498G0100794100.01	713	208	210	1063	215	145	400	187	133	321	172	142	368	414	561	266	272	313	304	338	120	110	381	65	220	138	204	443	254	174	214	226	329	304	152	257
OsR498G0100794900.01	2165	1950	2437	2615	1897	2386	1193	2289	2021	2627	2581	2232	1028	2114	1970	1463	1103	1420	2018	2366	2313	2016	1145	2643	1101	865	2058	2447	2347	2389	2475	1653	2183	2503	3033	2007
OsR498G0100795100.01	1466	1285	1469	1709	1372	1844	1483	1265	1604	1309	1181	1559	1712	2132	1964	1658	1968	1927	1696	1437	1571	1401	1476	1479	1754	1658	2132	1437	1240	1529	1266	1423	1867	1577	1550	1638
OsR498G0100797100.01	0	0	0	0	0	0	0	0	0	0	0	0	0	0	0	0	0	0	0	0	0	0	0	0	0	0	0	0	0	0	0	0	0	0	0	0
OsR498G0100797600.01	0	1	0	1	1	3	0	2	0	1	1	0	3	1	1	0	1	2	0	2	0	0	1	0	2	1	0	0	2	0	0	0	0	0	0	4
OsR498G0100797300.01	0	0	0	0	0	0	0	0	0	0	0	0	0	0	0	0	0	0	0	0	0	0	0	0	0	0	0	0	0	0	0	0	0	0	0	0
OsR498G0100798100.01	243	350	473	247	474	496	201	505	392	333	352	440	345	241	569	362	303	391	420	329	443	356	321	476	192	381	172	339	335	351	408	373	421	456	442	452
OsR498G0100798800.01	0	0	0	0	0	0	0	0	0	0	0	1	0	1	0	0	0	0	0	0	0	0	0	1	0	0	0	0	0	0	0	0	0	0	0	0
OsR498G0100800200.01	2	9	60	7	1	99	46	5	104	7	7	79	3	11	106	67	12	103	42	1	151	5	3	119	33	39	11	4	4	90	58	9	14	4	9	8
OsR498G0100800300.01	179	143	268	218	155	288	147	177	253	191	142	281	196	506	231	170	259	220	247	152	227	161	126	245	179	284	228	170	184	222	170	182	351	207	307	258
OsR498G0100800500.01	0	0	0	0	0	0	0	0	0	0	0	0	0	0	0	0	0	0	0	0	0	0	0	0	0	0	0	0	0	0	0	0	0	0	0	0
OsR498G0100800900.01	286	408	50	559	809	90	311	654	103	445	286	42	508	47	230	808	639	358	399	482	199	465	592	161	429	509	56	442	298	248	462	769	137	656	134	385
OsR498G0100801200.01	0	0	0	0	0	0	0	0	0	0	0	0	0	0	0	0	0	0	0	1	0	0	0	0	0	0	0	0	0	0	0	0	0	0	0	0
OsR498G0100801300.01	0	0	0	0	1	0	0	1	0	0	0	0	0	0	0	0	0	0	0	0	0	0	0	0	0	0	0	1	0	0	3	0	0	0	0	0
OsR498G0100803600.01	2	3	1	1	5	3	0	0	2	4	0	3	2	0	0	2	0	1	1	0	1	3	0	0	0	2	0	0	0	0	0	0	0	0	0	0
OsR498G0100803900.01	0	0	0	0	0	0	0	0	0	0	0	0	0	0	0	0	0	0	0	0	0	0	3	0	0	0	0	0	0	0	0	0	0	0	0	0
OsR498G0100806800.01	0	0	0	0	0	0	0	0	0	0	0	0	0	0	0	0	0	0	0	0	0	0	0	0	0	0	0	0	0	0	0	0	0	0	0	0
OsR498G0100809200.01	0	0	0	0	0	0	0	0	0	0	0	0	1	0	0	0	0	0	0	0	0	0	0	0	0	0	0	0	0	0	0	0	0	1	0	0
OsR498G0100809600.01	0	0	0	0	0	0	0	0	0	0	0	0	0	0	0	0	0	0	0	0	0	0	0	0	0	0	0	0	1	0	0	0	0	0	0	0
OsR498G0100810200.01	0	0	0	0	0	0	0	0	0	0	0	0	0	0	0	0	0	0	0	0	0	0	0	0	0	0	0	0	0	0	0	0	0	0	0	0
OsR498G0100810500.01	0	0	0	0	0	0	0	0	0	0	0	0	0	0	0	0	0	0	0	0	0	0	0	0	0	0	0	0	0	0	0	0	0	0	0	0
OsR498G0100811300.01	0	0	0	0	0	0	0	0	0	0	0	0	0	0	0	0	0	0	0	0	0	0	0	0	0	0	0	0	0	0	0	0	0	0	0	0
OsR498G0100812500.01	0	0	0	0	0	0	0	0	0	0	0	0	0	0	0	0	0	0	0	0	0	0	0	0	0	0	0	0	0	0	0	0	0	0	0	0
OsR498G0100813800.01	4493	4626	3132	6139	6147	4277	3455	4411	4378	5408	4666	4612	5727	4388	4036	6164	4992	3779	5052	6007	6140	5764	5948	5716	5132	5206	4073	4928	4637	5919	4771	6044	6289	6648	5077	6385
OsR498G0100814200.01	2	0	0	1	2	0	1	0	1	0	1	0	0	4	1	0	1	0	2	1	0	1	0	0	0	1	4	0	0	0	0	2	2	0	0	0
OsR498G0100814400.01	1153	1036	1552	1162	854	1630	751	851	1657	1149	1195	1732	493	1226	1438	797	565	973	1140	1098	1358	751	583	1886	655	524	1399	1122	1076	1441	1139	711	1431	1119	1368	1092
OsR498G0100814500.01	237	248	427	280	291	491	201	274	298	285	279	530	297	463	334	294	286	339	284	285	390	241	228	342	226	271	295	209	224	310	335	262	341	296	348	317
OsR498G0100815800.01	37	38	53	46	60	69	22	42	49	50	50	77	20	50	78	19	36	49	42	50	84	32	31	66	28	41	43	1	0	0	2	0	6	2	0	0
OsR498G0100816000.01	8	7	69	12	0	37	1	0	43	9	30	47	2	67	30	3	0	10	3	13	29	5	0	12	2	0	56	38	37	16	33	1	65	31	63	17
OsR498G0100816400.01	0	0	0	0	0	0	0	0	0	0	0	0	0	0	0	0	0	0	0	0	0	0	0	0	0	0	0	0	0	0	0	0	0	0	0	0
OsR498G0100817200.01	559	455	1408	597	618	1179	381	588	807	592	606	1478	519	963	798	547	636	611	600	672	987	563	451	943	455	560	619	558	547	1004	701	556	756	631	877	667
OsR498G0100817800.01	0	0	0	0	0	0	0	0	0	0	0	0	0	0	0	0	0	0	0	0	0	0	0	0	0	0	0	0	0	0	0	0	0	0	0	0
OsR498G0100818500.01	4147	3861	2432	5617	4545	3428	2999	4046	3865	3564	4062	2739	2025	2267	3317	4088	1443	3412	3733	4348	3254	3976	3035	3261	2118	1362	3090	3742	2911	3327	3516	3833	3355	4113	2949	3992
OsR498G0100818800.01	131	90	67	341	128	109	283	112	77	107	84	78	108	82	133	382	80	351	81	132	85	113	111	71	333	63	94	64	59	81	69	108	69	141	33	116
OsR498G0100819700.01	584	641	435	835	1320	765	560	1224	578	804	685	633	855	459	730	1187	906	668	829	897	910	1086	1009	896	972	967	609	774	695	1036	1035	870	755	1120	920	845
OsR498G0100820000.01	1	1	0	0	0	0	0	2	0	0	1	2	0	0	0	0	0	0	1	0	0	0	0	0	0	0	0	0	0	0	0	0	0	0	1	0
OsR498G0100820800.01	26478	22587	15011	25449	22781	17244	15042	22827	20460	27532	23571	14270	16367	17101	21853	19751	13801	21315	21636	24342	18389	29598	16116	19919	11997	10590	18661	16554	18326	13688	15969	22974	18551	19023	17154	23699
OsR498G0100821900.01	5	7	0	9	15	2	1	15	4	5	9	3	7	2	2	7	1	2	1	6	1	36	0	1	2	0	0	0	0	0	0	0	0	0	0	0
OsR498G0100822600.01	0	0	0	0	0	0	0	0	0	0	0	0	0	0	0	0	0	0	0	0	0	0	0	0	0	0	0	0	0	0	0	0	0	0	0	0
OsR498G0100824300.01	0	0	0	0	0	0	0	0	0	0	0	0	0	0	0	0	0	0	0	0	0	0	0	0	0	0	0	0	0	0	0	0	0	0	0	0
OsR498G0100824600.01	0	0	1	0	0	0	1	6	0	1	1	1	0	0	0	0	0	0	0	1	0	0	0	0	0	0	0	0	0	1	0	0	1	1	4	0
OsR498G0100824700.01	0	0	0	0	0	0	0	0	0	0	0	0	0	0	0	0	0	0	0	0	0	0	0	0	0	0	0	0	0	0	0	0	0	0	0	0
OsR498G0100825400.01	0	0	0	0	0	0	0	0	0	0	0	0	0	0	0	0	0	0	0	0	0	0	0	0	0	0	0	0	0	0	0	0	0	0	0	0
OsR498G0100825900.01	0	0	0	0	0	0	0	0	0	0	0	0	0	0	0	0	0	0	0	0	0	0	0	0	0	0	0	0	0	0	0	0	0	0	0	0
OsR498G0100826200.01	0	0	0	0	0	0	0	0	0	0	0	0	0	0	0	0	0	0	0	0	0	0	0	0	0	0	0	0	0	0	0	0	0	0	0	0
OsR498G0100826900.01	0	0	0	0	0	0	0	0	0	0	0	0	0	0	0	0	0	0	0	0	0	0	0	0	0	0	0	0	0	0	0	0	0	0	0	0
OsR498G0100827900.01	0	0	0	0	0	0	0	0	0	0	0	0	0	0	0	0	0	0	0	0	0	0	0	0	0	0	0	0	0	0	0	0	0	0	0	0
OsR498G0100828200.01	0	0	0	0	0	0	0	0	0	0	0	0	0	0	0	0	0	0	0	0	0	0	0	0	0	0	0	0	0	0	0	0	0	0	0	0
OsR498G0100828800.01	0	0	0	0	0	0	0	0	0	0	0	0	0	0	0	0	0	0	0	0	0	0	0	0	0	0	0	0	0	0	0	0	0	0	0	0
OsR498G0100828900.01	0	0	0	0	0	0	0	0	0	0	0	0	0	0	0	0	0	0	0	0	0	0	0	0	0	0	0	0	0	0	0	0	2	0	0	0
OsR498G0100829400.01	0	0	0	0	0	0	0	0	0	0	0	0	0	0	0	0	0	0	0	0	0	0	0	0	0	0	0	0	0	0	0	0	0	0	0	0
OsR498G0100830700.01	441	719	2360	710	476	1023	261	652	1038	650	1194	772	422	1074	896	536	563	729	508	825	767	634	336	924	296	543	864	1172	1721	464	1641	2192	658	1722	1381	1168
OsR498G0100832100.01	104	52	46	110	51	81	109	77	142	133	32	29	86	27	55	73	106	91	50	15	183	82	38	106	119	37	187	2	33	19	29	34	21	45	75	154
OsR498G0160414400.01	0	0	0	0	0	0	0	0	0	0	0	2	0	0	0	0	1	0	0	1	0	0	0	0	0	0	0	0	0	0	0	0	0	0	0	0
OsR498G0100832700.01	146	216	208	122	90	79	21	244	85	171	376	87	20	113	97	40	24	48	41	186	58	95	34	83	13	23	80	117	114	65	93	30	57	41	101	36
OsR498G0100833000.01	0	0	0	0	0	0	0	0	0	0	0	0	0	0	0	0	0	0	0	0	0	0	0	0	0	0	0	0	0	0	0	0	0	0	0	0
OsR498G0100833100.01	1149	980	464	1286	1197	436	586	1500	886	4074	1897	572	2143	875	1784	1346	2202	3028	1362	1108	657	1543	1390	704	1145	2531	496	717	1201	1792	1811	2018	983	1879	1133	1865
OsR498G0100833600.01	0	0	0	1	0	0	0	1	0	0	0	0	0	0	0	0	0	0	0	0	0	0	0	0	1	0	0	0	0	0	0	0	0	0	0	0
OsR498G0100833700.01	3881	3389	2277	3676	4322	1255	3476	4601	3769	5806	3018	1398	12798	3763	2031	5955	8767	6622	5150	2912	2235	4178	8191	3540	6333	8283	2704	2241	2816	1461	3310	4256	1134	4359	2894	3698
OsR498G0100834000.01	9	1	107	6	8	37	4	9	4	4	6	38	9	39	12	15	9	7	6	0	7	6	12	5	4	5	7	2	4	2	5	9	6	3	3	6
OsR498G0100834200.01	446	521	943	618	617	1161	544	526	769	604	604	989	422	892	976	562	580	977	580	623	822	517	434	957	524	604	1073	512	413	703	597	458	773	627	684	626
OsR498G0100834400.01	9	10	34	9	5	28	5	10	16	16	15	19	3	25	16	2	10	7	22	20	11	10	7	28	3	2	12	46	29	62	47	38	52	53	91	49
OsR498G0100834600.01	174	152	150	227	186	152	131	225	131	185	171	131	225	153	200	219	252	186	199	206	147	222	202	151	179	198	228	278	280	222	297	306	242	401	294	297
OsR498G0100834800.01	598	649	580	830	1075	785	727	1004	571	644	646	590	958	629	837	1263	1381	1029	719	691	661	868	894	668	991	1229	990	121	132	153	151	169	130	181	159	188
OsR498G0100834900.01	419	341	709	492	453	619	330	437	464	466	417	627	321	525	412	422	316	384	503	453	540	439	322	588	306	294	439	468	410	608	456	494	557	558	573	502
OsR498G0160417700.01	4180	4892	8962	3877	5310	6771	1645	5037	5136	5855	5414	9042	2212	6275	3700	3355	2618	1786	5438	5275	7635	3979	2438	9521	1691	2506	3147	4929	5964	8056	7744	4463	6164	5847	9949	5382
OsR498G0100835100.01	792	743	404	1257	989	495	665	896	503	1006	754	440	994	514	700	863	1076	930	974	874	665	1105	820	657	821	918	733	840	831	870	883	937	742	1088	771	837
OsR498G0100835500.01	9	4	6	17	8	3	8	4	2	4	5	2	8	8	10	6	5	1	7	12	1	3	7	1	1	6	3	8	8	5	1	6	7	11	2	9
OsR498G0100835400.01	4585	4194	3669	4518	4691	3609	2316	4275	3689	4658	4288	3928	4325	3948	3144	3753	3481	3089	5111	4568	4239	4421	3965	4430	3383	3527	2930	3961	3977	4238	3554	4286	5071	5115	4116	5042
OsR498G0100836400.01	410	362	428	498	401	535	352	407	435	382	398	447	224	388	487	375	376	343	362	401	372	355	309	548	255	260	479	332	285	354	372	287	374	348	402	347
OsR498G0100836600.01	1	6	0	0	0	0	4	0	0	2	2	0	5	0	3	5	119	3	8	4	6	1	6	0	0	1956	0	1	2	3	4	5	0	4	0	5
OsR498G0100840300.01	0	0	0	0	0	0	2	0	0	0	1	0	0	0	0	2	0	0	0	0	0	0	0	0	0	1	0	0	0	0	0	0	0	0	0	0
OsR498G0100840600.01	821	456	558	891	344	604	563	262	522	477	437	471	570	1024	744	509	488	568	586	534	441	352	454	376	346	368	543	805	447	522	349	604	897	548	468	768
OsR498G0100841100.01	471	335	485	465	293	443	318	248	316	284	294	524	246	675	367	288	324	286	524	327	483	235	328	379	232	206	451	898	595	643	621	651	1048	839	664	1075
OsR498G0100841700.01	1512	2175	917	2052	2988	1335	942	2784	1249	2193	1941	1045	1940	705	1783	1872	1696	1914	2250	2330	1631	2476	2358	2383	1133	2114	837	1841	1855	1637	1903	3546	1586	2521	1483	2888
OsR498G0100842000.01	1	2	3	7	0	6	0	2	8	1	1	2	5	0	4	2	2	0	1	1	0	0	2	1	1	0	0	1	2	0	1	1	3	3	4	3
OsR498G0100842700.01	1238	1134	1058	1935	1483	1663	789	1059	895	1082	1132	1117	918	1542	1669	1226	415	687	1080	1271	1114	901	1199	1252	783	269	1217	2193	1645	1721	1594	1288	3101	2212	1631	2171
OsR498G0100843200.01	2	0	0	0	0	1	2	1	2	0	0	0	0	0	0	0	0	0	0	0	17	0	0	0	3	0	1	0	0	1	0	0	1	0	0	6
OsR498G0100843300.01	0	0	0	0	0	0	0	0	0	0	0	0	0	0	0	0	0	0	0	0	2	0	0	0	0	0	0	0	0	4	0	0	0	0	0	1
OsR498G0100844100.01	12	11	6	19	25	14	27	68	11	9	13	9	26	14	9	38	37	18	12	17	10	37	17	24	23	33	21	7	15	7	9	10	7	19	14	12
OsR498G0100845700.01	12	24	92	28	32	117	7	80	49	36	43	135	42	102	43	37	77	36	39	23	61	28	57	120	29	77	25	37	43	57	72	100	92	83	90	74
OsR498G0100846600.01	0	0	0	0	0	0	0	0	0	0	0	0	0	0	0	0	0	0	0	0	0	0	0	0	0	0	0	0	0	0	0	0	0	0	0	0
OsR498G0100846800.01	1	0	3	3	4	6	1	4	2	2	1	0	11	0	7	2	1	8	3	0	1	2	7	4	3	7	0	0	0	0	0	0	0	0	0	0
OsR498G0100847500.01	632	500	786	874	637	995	568	721	752	695	651	746	490	579	825	678	596	649	604	683	763	641	474	874	528	504	795	592	609	821	756	587	661	750	827	663
OsR498G0100848700.01	8077	4899	3360	11013	5137	5336	8417	3024	8106	5914	5093	2005	10595	13251	5473	9494	10904	8111	8779	7123	5115	4765	7734	3364	7625	12192	8225	7172	4500	3525	3356	7313	13339	8709	6309	11271
OsR498G0100849000.01	3	3	7	3	2	6	7	6	3	1	3	4	3	1	1	2	4	1	3	1	0	1	0	1	0	0	1	2	1	2	1	2	2	2	2	0
OsR498G0100849700.01	6	5	55	11	5	42	4	3	14	5	14	52	4	39	28	6	3	10	10	15	22	12	8	27	6	3	15	11	18	48	16	13	47	28	27	27
OsR498G0100850200.01	14	21	6	11	15	13	15	23	11	18	22	9	9	3	8	7	14	13	12	19	7	33	8	11	13	9	22	0	1	0	0	0	0	0	0	0
OsR498G0100850400.01	70	61	11	60	62	27	40	106	38	46	71	18	144	45	26	125	147	76	78	46	83	89	77	41	135	140	62	110	79	94	90	89	110	122	43	80
OsR498G0100851000.01	3160	2291	4914	2968	3382	5640	2033	3097	3389	2920	2695	5180	1560	4098	4036	3080	2721	2984	3036	2807	2285	2894	2426	3292	2151	2112	3383	2678	2525	2898	3222	2516	2853	3033	3619	2821
OsR498G0100851900.01	10	10	4	17	12	11	8	22	9	6	7	1	7	11	13	28	23	15	8	3	5	20	9	1	2	22	11	13	13	5	7	17	4	17	13	12
OsR498G0100852300.01	0	0	0	0	0	0	0	0	0	0	0	2	0	0	0	0	1	1	0	0	0	0	0	0	0	1	0	0	0	0	0	0	0	0	0	0
OsR498G0100853200.01	0	1	0	0	0	0	1	0	0	1	0	0	0	0	0	0	1	0	0	0	0	0	0	0	0	0	0	0	0	0	0	0	0	0	0	0
OsR498G0160428100.01	2	5	3	4	6	2	1	6	2	0	5	3	2	3	0	3	2	4	0	1	1	10	0	2	4	2	7	5	0	4	3	0	3	0	2	5
OsR498G0100854500.01	0	0	0	0	0	0	0	0	0	0	0	0	0	0	0	0	0	0	0	0	0	0	0	0	0	0	0	0	0	0	0	0	0	0	0	0
OsR498G0100855400.01	0	0	0	0	0	0	0	0	0	0	0	0	0	0	0	0	0	0	0	0	0	0	0	0	0	0	0	0	0	0	0	0	0	0	0	0
OsR498G0100855600.01	0	0	0	0	0	0	0	0	0	0	0	0	0	0	0	0	0	0	0	0	0	0	0	0	0	0	0	0	0	0	0	0	0	0	0	0
OsR498G0100856000.01	0	0	0	0	0	0	0	0	0	0	0	0	3	0	0	0	0	0	0	0	0	0	0	0	0	0	1	0	0	0	0	0	0	0	0	0
OsR498G0100857100.01	0	0	0	1	0	1	0	0	0	0	1	0	0	0	0	0	0	0	0	0	0	0	0	0	0	0	0	0	0	0	0	0	0	0	0	0
OsR498G0100857300.01	3	1	0	2	0	0	2	1	2	0	1	1	0	0	4	1	0	1	2	0	1	2	0	0	3	1	0	0	0	0	0	0	1	0	0	2
OsR498G0100857600.01	308	243	453	313	237	753	355	264	460	308	246	520	215	516	562	364	443	652	289	285	430	254	201	599	429	314	535	216	277	389	256	231	542	263	457	400
OsR498G0100859900.01	0	1	10	2	0	2	1	0	0	0	4	30	0	1	24	0	0	33	0	0	12	0	0	5	4	0	0	0	0	0	0	0	1	0	0	9
OsR498G0100861300.01	45	26	46	81	14	104	34	43	132	115	84	54	28	82	158	65	43	407	10	22	124	39	29	46	148	28	136	10	25	80	11	25	19	15	28	277
OsR498G0100861600.01	2156	1885	2469	2774	2224	3170	2059	1994	2888	2111	1903	2763	2313	3568	2832	2380	2432	2817	2389	2188	2618	1948	2072	2605	2339	2276	2993	2192	1800	2481	1996	1954	3205	2610	2253	2729
OsR498G0100861900.01	65	103	52	126	214	83	149	158	79	86	87	62	190	64	120	247	270	159	138	111	141	161	132	126	152	316	125	96	100	99	132	105	58	116	113	121
OsR498G0100862100.01	2	3	1	0	3	3	2	6	4	2	1	3	5	2	4	2	5	4	2	1	5	4	3	1	3	2	1	7	2	5	4	7	2	1	0	4
OsR498G0100862300.01	2134	2408	3228	2219	2522	3175	954	1872	2226	2637	2363	3558	1427	2800	2030	1865	1467	1365	2195	2889	3490	1798	1774	4073	1350	1585	1402	2349	2547	3375	2589	2203	3173	2705	3293	2474
OsR498G0100862700.01	4660	4122	4763	5118	3349	5532	2503	3685	5401	4660	5364	5522	1730	4776	4065	2578	1824	2579	4249	4379	4670	3476	2072	6354	1821	1348	4598	4098	4237	5016	4401	2443	4904	4268	5524	3830
OsR498G0100863100.01	294	290	423	356	370	498	269	362	378	350	312	438	350	395	406	342	399	373	332	296	316	272	340	357	260	358	357	242	167	193	208	224	243	253	286	237
OsR498G0100863300.01	1847	1615	1306	2082	1660	1871	1468	1443	1967	1590	1525	1607	1719	1946	1795	1730	1946	2187	1854	1601	1945	1677	1436	1828	1713	1800	2079	1664	1303	1758	1427	1687	1867	1864	1550	1974
OsR498G0100864000.01	0	0	0	0	0	0	0	0	0	0	0	0	0	0	0	0	0	0	0	0	0	0	0	0	0	0	0	0	0	0	0	0	0	0	0	0
OsR498G0100864800.01	1652	1825	1048	1950	2206	1276	1156	1488	1372	2218	1791	1421	1166	872	1267	1606	1221	1183	2161	2382	2117	1761	1187	2218	1462	1327	1144	1953	2042	2839	2491	1847	1619	2330	1998	1947
OsR498G0100866000.01	0	0	0	0	0	0	0	0	0	0	0	0	0	0	0	0	0	0	0	0	0	0	0	0	0	0	0	0	0	0	0	0	0	0	0	0
OsR498G0100866200.01	85	132	42	173	182	72	192	236	92	92	99	48	285	94	175	380	427	266	135	161	50	202	229	65	220	564	206	109	114	43	154	163	67	171	88	104
OsR498G0100866300.01	13	18	16	20	23	23	23	21	11	17	19	14	18	12	22	36	37	25	20	8	8	21	17	15	23	20	24	4	7	6	15	16	6	17	13	16
OsR498G0100866500.01	1910	1895	3923	1974	1364	3540	1013	1763	3123	2233	2687	4020	888	3159	2408	1384	1261	1621	1819	2050	2715	1405	948	3609	1156	1218	2456	2233	2318	3018	2584	1602	3140	2185	3652	2259
OsR498G0100867100.01	0	0	0	0	1	0	0	0	1	1	0	0	0	0	1	0	0	0	0	0	1	0	0	0	0	0	0	0	1	0	0	1	1	0	0	0
OsR498G0100867900.01	4	3	3	5	2	4	3	4	1	3	5	1	7	9	4	6	14	3	1	8	2	2	3	2	2	3	4	0	0	0	0	0	0	0	0	0
OsR498G0100869400.01	0	0	0	0	2	0	0	0	1	0	0	0	1	0	0	10	5	3	0	0	0	0	4	0	0	0	0	0	0	0	0	0	0	0	0	0
OsR498G0100872500.01	3	5	1	2	2	1	1	1	0	1	1	0	0	0	1	0	0	2	2	1	0	1	0	0	1	2	5	0	0	0	0	0	0	0	0	0
OsR498G0100872700.01	0	3	1	7	4	3	3	2	0	0	11	0	2	2	5	4	0	4	0	11	0	2	0	0	1	3	6	0	0	0	0	0	0	0	0	0
OsR498G0100873100.01	126	129	94	194	83	146	132	79	85	127	132	96	42	102	125	86	93	93	109	157	75	83	53	152	100	100	115	6	2	1	3	2	3	3	3	3
OsR498G0100874800.01	10	13	7	24	5	6	10	31	11	13	11	1	4	2	10	11	8	11	11	16	13	13	13	13	11	13	3	0	0	0	0	0	0	0	0	0
OsR498G0100874900.01	7	10	0	24	14	7	4	4	2	4	6	1	6	1	10	6	2	0	2	12	3	11	1	8	3	2	16	0	1	0	0	0	0	1	0	0
OsR498G0100875300.01	524	503	564	763	736	696	735	558	571	568	598	488	615	534	768	754	778	763	611	692	515	656	621	611	705	678	970	327	219	184	311	179	301	311	285	278
OsR498G0100876000.01	0	1	0	0	0	0	0	1	2	0	0	0	0	0	0	1	0	0	1	0	1	0	0	0	1	0	1	0	0	0	0	2	0	1	0	0
OsR498G0100876900.01	0	0	0	0	0	0	0	0	0	0	0	0	0	0	0	0	0	0	0	0	0	0	0	0	0	0	0	0	0	0	0	0	0	0	0	0
OsR498G0100878300.01	0	0	0	0	0	0	0	0	0	0	0	0	0	0	0	0	0	0	0	0	0	0	0	0	0	0	0	0	0	0	0	0	0	0	0	0
OsR498G0100879300.01	0	0	0	0	4	0	2	0	0	0	1	0	0	0	0	0	6	1	1	0	0	0	2	0	0	3	0	0	5	13	2	1	0	0	0	5
OsR498G0100880900.01	8	16	64	9	11	79	9	14	35	41	32	95	11	43	73	25	4	126	10	5	10	35	10	21	17	10	20	6	6	161	15	16	23	33	15	128
OsR498G0100881200.01	36	35	66	50	68	85	27	86	37	39	65	60	54	47	62	80	50	50	50	56	65	63	52	56	31	60	30	33	38	37	61	69	32	54	58	42
OsR498G0100882300.01	1	0	52	1	0	43	235	0	568	0	0	95	0	0	20	34	0	563	184	1	1629	4	0	61	50	1	1	29	35	620	316	29	31	44	42	50
OsR498G0100882600.01	0	0	0	0	0	0	0	0	0	0	0	0	0	0	0	0	0	0	0	0	0	0	0	0	0	0	0	0	0	0	0	0	0	0	0	0
OsR498G0100882700.01	67	74	35	160	19	84	87	12	115	23	85	45	38	140	30	29	44	68	37	34	5	23	80	35	64	93	73	1	1	7	6	2	35	11	7	4
OsR498G0100883000.01	0	0	0	0	0	0	0	0	0	0	0	0	0	0	1	0	0	0	0	0	0	0	0	0	0	0	0	0	0	0	0	0	0	0	0	0
OsR498G0100883700.01	1101	877	802	1350	1170	842	1110	1356	788	969	900	599	1248	838	989	1537	1558	1513	1031	998	795	1142	1222	713	1404	1642	1262	562	482	477	593	669	436	760	567	673
OsR498G0100884100.01	1282	1029	384	1411	2047	488	1415	1913	776	917	741	312	2582	655	695	2474	2316	2032	1719	1012	776	2557	2545	891	1946	2311	935	1179	999	1069	1268	3053	883	2031	943	1929
OsR498G0100884300.01	0	0	0	0	0	0	0	0	0	0	0	0	0	0	0	0	0	0	0	0	0	0	0	0	0	0	0	0	0	0	0	0	0	0	0	1
OsR498G0100884600.01	0	0	0	0	0	0	0	0	0	0	0	0	0	0	0	0	0	0	0	0	0	0	0	0	0	0	0	0	0	0	0	0	0	0	0	0
OsR498G0100885000.01	0	0	0	0	0	0	0	0	0	0	0	0	0	0	0	0	0	0	0	0	0	0	0	0	0	0	0	0	0	0	0	0	0	0	0	0
OsR498G0100885800.01	163	154	69	162	296	92	80	230	103	130	143	52	225	78	99	201	160	133	168	211	126	293	274	123	204	401	96	318	315	349	433	406	310	578	424	407
OsR498G0100886500.01	0	0	0	0	0	0	0	0	0	0	0	0	0	0	0	0	0	0	0	0	4	0	0	1	4	0	1	0	0	0	0	0	0	0	0	0
OsR498G0100887000.01	0	0	0	0	0	0	0	0	0	0	0	0	0	0	0	0	0	0	0	0	0	0	0	0	0	0	0	0	0	0	0	0	0	0	0	0
OsR498G0100887200.01	0	0	0	0	0	0	1	0	0	0	0	0	0	0	0	0	0	0	0	0	0	0	0	0	1	0	0	5	12	2	10	2	12	7	8	9
OsR498G0100887400.01	11	12	34	18	26	16	42	13	35	9	9	2	5	6	15	22	6	48	1	8	30	9	5	8	38	49	22	0	0	0	0	0	0	0	0	0
OsR498G0100887500.01	0	0	0	0	0	0	0	0	0	0	0	0	0	0	0	0	0	0	0	0	0	0	0	0	0	0	0	0	0	0	0	0	0	0	0	0
OsR498G0100887900.01	123	135	122	208	170	133	316	134	336	207	88	159	306	184	296	372	567	2032	31	38	159	105	25	91	1156	1363	295	0	0	0	1	0	0	0	0	2
OsR498G0100889400.01	0	0	0	0	0	0	0	0	0	0	0	0	0	0	0	0	0	0	0	0	0	0	0	0	0	0	0	0	0	0	0	0	0	0	0	0
OsR498G0100889600.01	0	0	0	0	0	0	0	0	0	0	0	0	0	0	0	0	0	0	0	0	0	0	0	0	0	0	0	0	0	0	0	0	0	0	0	0
OsR498G0100890400.01	129	177	169	220	222	279	236	265	195	167	168	190	129	154	266	227	130	181	214	167	195	230	170	263	110	154	159	0	0	0	0	0	0	0	0	0
OsR498G0100890700.01	0	1	0	0	1	2	0	0	0	0	2	0	0	2	1	0	0	0	0	0	0	1	0	0	0	0	0	0	0	0	0	0	0	0	0	0
OsR498G0100891700.01	0	0	0	0	0	0	0	0	0	0	0	0	0	0	0	0	0	0	0	0	0	0	0	0	0	0	0	0	0	0	0	0	0	0	0	0
OsR498G0100892300.01	0	0	0	0	0	0	0	0	0	0	0	0	0	0	0	0	0	0	0	0	0	0	0	0	0	0	0	0	0	0	0	0	0	0	0	0
OsR498G0100893000.01	0	0	0	0	0	0	0	0	0	0	0	0	0	0	0	0	0	0	0	0	0	0	0	0	0	0	1	0	0	0	0	0	0	0	0	0
OsR498G0100893200.01	0	0	0	0	0	0	0	0	0	0	0	0	0	0	0	0	0	0	0	0	0	0	0	0	0	0	0	0	0	0	0	0	0	0	0	0
OsR498G0100893400.01	0	0	0	0	0	1	0	0	2	2	2	0	0	2	0	2	1	0	0	0	0	0	0	0	1	0	2	0	0	0	0	0	0	0	0	0
OsR498G0100893500.01	261	305	135	483	521	215	891	728	404	230	258	80	790	421	169	775	1325	1027	144	226	194	514	251	191	802	514	948	0	1	0	0	1	0	0	0	0
OsR498G0100893700.01	169	228	107	318	416	135	377	650	240	233	174	62	581	163	91	727	1005	571	232	174	88	543	457	156	566	475	460	0	0	3	2	1	0	1	0	0
OsR498G0100894500.01	131	138	28	197	241	62	283	246	119	92	117	25	273	92	90	289	415	284	91	110	67	206	114	40	218	458	132	96	124	51	138	97	39	127	118	133
OsR498G0100894900.01	174	182	83	173	250	105	168	458	126	179	161	66	281	114	91	256	348	217	163	158	69	276	180	89	215	274	198	82	77	30	101	70	36	104	79	71
OsR498G0100895200.01	164	209	176	232	201	140	186	292	141	171	185	107	184	211	181	218	241	200	250	143	137	209	231	177	159	154	225	153	102	93	115	107	126	122	128	112
OsR498G0100896700.01	0	0	0	0	0	0	0	0	0	0	1	0	0	1	0	0	0	0	0	0	0	0	0	0	0	0	2	0	0	0	0	0	0	0	0	1
OsR498G0100897100.01	32	22	107	20	9	69	19	18	53	14	38	57	1	46	46	20	7	19	24	34	44	19	6	41	13	6	88	33	33	56	43	6	40	12	50	27
OsR498G0100897400.01	583	552	351	526	477	433	534	350	455	492	531	354	443	1059	632	334	363	498	704	604	432	485	263	371	405	234	909	725	573	426	298	502	1021	767	497	677
OsR498G0100897800.01	85	64	46	61	70	66	38	116	54	96	89	81	42	55	101	78	87	116	82	96	67	111	75	69	109	70	134	7	7	11	4	8	4	6	8	17
OsR498G0100897900.01	145	102	34	102	107	148	59	68	119	106	147	143	47	69	279	115	112	430	85	167	69	169	49	153	365	251	111	0	0	1	0	0	1	0	0	0
OsR498G0100898200.01	0	0	0	0	0	0	0	0	0	0	0	0	0	0	0	0	0	0	0	0	0	0	0	0	0	0	0	0	0	0	0	0	0	0	0	0
OsR498G0100898400.01	0	3	0	0	0	0	0	0	1	1	1	1	1	1	2	0	0	4	2	0	3	0	0	0	1	4	2	0	0	0	0	0	0	0	0	0
OsR498G0100899600.01	11	16	5	10	3	11	2	0	19	5	7	13	15	14	50	0	10	47	7	8	2	9	2	0	5	7	3	9	0	1	0	0	5	0	0	4
OsR498G0100899700.01	9	10	12	12	0	8	6	11	3	23	13	17	1	4	28	6	13	27	16	3	11	17	4	12	12	12	3	0	0	0	0	0	0	0	0	0
OsR498G0100900000.01	0	0	0	0	0	0	0	0	0	0	0	0	0	0	0	0	0	0	0	0	0	0	0	0	0	0	0	0	0	0	0	0	0	0	0	0
OsR498G0100900400.01	13	4	5	4	14	4	3	13	5	6	5	7	5	3	9	6	4	7	10	6	8	8	9	8	7	7	4	0	0	0	0	0	0	0	0	0
OsR498G0100900600.01	0	0	0	0	0	0	0	0	0	0	0	0	0	0	0	0	0	0	0	0	0	0	0	0	0	0	0	0	0	0	0	0	0	0	0	0
OsR498G0100901100.01	12	26	0	19	19	4	5	15	2	12	2	1	4	2	9	16	6	20	12	16	4	4	5	3	3	7	0	20	1	0	0	4	9	2	0	2
OsR498G0100901300.01	6570	6122	5247	9370	8963	8104	6189	7786	7434	6195	6492	6114	9152	6873	7832	10165	7450	10581	6521	7107	6808	7830	7740	8487	6988	4815	6735	6359	5126	7427	6195	6955	8492	7573	6065	7874
OsR498G0100901500.01	3088	3115	5602	2361	3312	4379	1211	2535	3115	3526	3607	5505	1576	3878	2484	2293	1883	1371	3510	3408	4822	2854	1826	5866	1381	1624	2422	3717	4193	5776	4964	2917	4861	4063	7046	3886
OsR498G0100901800.01	1	0	17	38	3	0	0	1	0	5	0	2	6	2	65	0	0	0	0	3	0	0	2	0	0	0	0	0	0	1	0	0	0	0	0	0
OsR498G0100902200.01	14902	8101	4212	16716	9375	2003	5151	11272	3898	17587	13106	3930	7135	9944	21838	5128	12706	18119	8039	7266	3287	13544	6435	3224	7148	6032	4598	171	327	5928	2910	3479	4382	231	278	1724
OsR498G0100902900.01	0	0	0	0	0	0	0	0	0	0	0	0	0	0	0	0	0	0	0	0	0	0	0	0	0	0	0	0	0	0	0	0	0	0	0	0
OsR498G0100904600.01	2074	1651	2373	2582	1823	2912	2269	1331	3084	1693	1715	2118	2152	2455	2663	2591	2380	2785	2271	2032	3013	1651	2057	2129	2166	2065	2581	2048	1937	2497	2022	2156	2964	2824	2721	3026
OsR498G0100904900.01	71	70	83	128	91	58	149	222	140	93	85	36	219	100	61	131	227	282	92	98	34	159	171	110	301	178	224	0	2	2	0	1	1	1	7	0
OsR498G0100905900.01	0	0	0	0	0	0	0	0	0	0	0	0	0	0	0	0	0	0	0	0	0	0	0	0	0	0	0	0	0	0	1	0	0	0	0	0
OsR498G0160466300.01	0	0	0	0	0	1	0	0	0	0	0	0	0	0	0	0	0	0	0	0	0	0	0	0	0	0	0	0	0	0	0	0	0	0	0	0
OsR498G0100907000.01	3	0	1	8	5	2	0	1	1	2	3	0	3	1	5	1	1	1	1	3	0	4	2	0	0	3	0	18	17	6	15	18	7	9	7	15
OsR498G0100907200.01	0	0	0	0	0	0	0	0	0	0	0	0	0	0	0	0	0	0	0	0	0	0	0	0	0	0	0	0	0	0	0	0	0	0	0	0
OsR498G0100907900.01	1264	1113	1065	1382	1159	1325	938	1225	1137	1246	1146	1288	919	1177	1203	993	1131	1171	1280	1251	1350	1124	979	1236	891	1015	1070	1106	912	1146	1058	848	1216	1039	1000	1044
OsR498G0100908700.01	221	221	383	242	245	330	154	226	285	269	245	394	120	235	349	189	136	213	235	214	381	182	143	337	124	138	256	222	230	283	203	156	248	218	269	189
OsR498G0100909100.01	73	81	496	70	127	379	53	110	115	48	74	408	81	321	138	90	135	64	77	129	183	64	76	178	66	126	47	270	242	467	326	412	367	448	357	479
OsR498G0100909500.01	1964	1744	2019	2371	1655	2554	1420	1426	2558	1904	2026	2119	980	2050	2273	1397	992	1627	1854	2064	2235	1433	1041	2359	1128	895	2623	1760	1442	2164	1864	1185	2163	1804	1983	1927
OsR498G0100909700.01	65	52	26	136	58	61	74	30	32	82	66	30	54	109	31	61	71	20	55	76	31	35	50	23	48	46	110	79	65	23	41	29	96	64	90	68
OsR498G0100910000.01	0	0	0	0	0	0	0	0	0	0	0	0	0	0	0	0	0	0	0	0	0	0	0	0	0	0	0	0	0	0	0	0	0	0	0	0
OsR498G0100910400.01	0	0	0	0	0	0	0	0	0	0	0	0	0	0	0	0	0	0	0	0	0	0	0	0	0	0	0	0	0	0	0	0	0	0	0	0
OsR498G0100911000.01	0	0	0	0	0	0	0	0	0	0	0	0	0	0	0	0	0	0	0	0	0	0	0	0	0	0	0	0	0	0	0	0	0	0	0	0
OsR498G0100911700.01	333	256	428	325	316	283	299	300	342	327	304	328	256	255	323	328	307	490	300	328	268	350	212	296	331	196	459	69	115	109	98	89	106	139	154	139
OsR498G0100912500.01	0	0	0	1	0	0	1	0	0	0	0	0	0	1	0	0	0	1	0	0	1	0	0	1	0	0	0	0	0	0	0	0	0	0	0	0
OsR498G0100913700.01	51	37	3	58	50	20	21	32	21	97	62	18	67	26	35	74	106	16	98	59	60	81	101	49	40	58	53	60	56	62	73	88	54	79	67	72
OsR498G0100914600.01	0	0	0	0	0	0	0	0	0	0	0	0	0	0	0	0	0	0	0	0	0	0	0	0	0	0	0	0	0	0	0	0	0	0	0	0
OsR498G0100914900.01	1	5	0	24	5	0	0	0	1	21	2	3	0	0	159	1	0	27	1	0	8	3	0	0	1	0	0	0	0	6	0	5	3	0	0	1
OsR498G0100915200.01	0	0	1	0	0	0	0	0	0	0	0	0	0	0	0	0	0	0	0	0	0	0	0	0	0	0	0	0	0	0	0	0	0	0	0	0
OsR498G0100916200.01	0	0	0	0	0	0	0	0	3	0	0	0	0	0	0	0	0	1	0	0	0	0	0	0	0	0	1	0	0	0	0	0	0	0	0	0
OsR498G0100916400.01	241	318	209	459	529	258	365	291	227	264	320	143	384	173	284	585	465	301	268	398	180	381	422	252	453	626	353	0	0	0	1	0	1	3	1	0
OsR498G0100916600.01	450	415	889	591	430	913	388	528	767	588	499	897	421	618	608	427	419	514	554	473	609	455	400	757	419	414	557	1	2	2	0	1	6	2	6	0
OsR498G0100916700.01	57	55	78	48	25	87	40	41	46	53	37	89	56	119	63	43	100	67	42	43	37	39	26	59	36	97	67	20	37	32	36	23	41	42	41	56
OsR498G0100917100.01	223	245	309	345	368	442	415	239	331	257	237	287	297	266	459	547	431	499	227	278	272	307	323	302	422	365	464	135	124	178	136	154	136	205	172	166
OsR498G0100918100.01	0	0	0	0	0	0	0	0	0	0	0	0	0	1	0	0	1	0	0	0	0	0	0	0	0	0	0	0	0	0	0	0	0	0	0	3
OsR498G0100918400.01	671	506	708	879	557	715	841	457	866	603	520	693	907	1006	925	855	1036	1302	753	602	688	497	625	690	876	1063	1071	842	639	886	839	837	1263	959	743	1195
OsR498G0100918700.01	101	89	248	140	141	152	111	143	135	101	100	246	93	101	176	135	142	152	130	120	150	136	123	162	117	121	141	111	103	157	125	108	92	110	137	113
OsR498G0100919100.01	2234	1926	2333	2843	1911	3081	1719	1805	2976	2242	2411	2484	1680	2890	2828	1757	1728	2810	2065	2375	2267	2137	1464	3183	1676	1295	3379	1956	1919	2511	1969	1864	2715	2276	2494	2677
OsR498G0100919600.01	0	0	0	0	0	0	0	0	1	0	0	0	0	2	0	0	0	2	0	0	5	0	0	0	0	0	1	0	0	0	0	0	0	0	0	0
OsR498G0100920300.01	5	0	0	4	2	1	2	6	8	10	2	15	13	3	15	14	7	18	5	2	3	2	6	8	4	2	1	0	0	1	0	6	0	0	0	3
OsR498G0100920600.01	698	663	1047	954	737	1185	628	758	928	697	717	1081	792	1355	985	751	1068	821	857	733	933	710	635	875	736	916	1073	595	525	753	658	619	880	680	774	716
OsR498G0100920800.01	3263	2285	947	3258	2686	1595	2510	4900	2301	3889	2463	1943	4458	2924	3275	4500	6018	5284	3825	2613	2489	3448	5277	2549	2596	6234	2306	1881	2051	2182	1937	4798	2721	3051	1165	4249
OsR498G0100923200.01	233	250	161	265	221	180	211	230	165	226	191	149	201	246	178	169	169	218	294	224	197	199	199	206	148	94	221	177	159	144	188	199	202	207	152	200
OsR498G0100923900.01	195	197	323	310	329	423	354	285	314	211	182	294	243	274	451	407	515	374	232	255	184	231	234	282	361	409	563	603	546	548	707	429	562	654	713	580
OsR498G0100928700.01	0	0	0	0	0	0	0	0	0	0	0	0	0	0	0	0	0	0	0	0	0	0	0	0	0	0	0	0	0	0	0	0	0	0	0	0
OsR498G0100929100.01	0	0	0	0	0	0	0	0	0	0	0	0	0	0	0	0	0	0	0	0	0	0	0	0	0	0	0	0	0	0	0	0	0	0	0	0
OsR498G0100929800.01	0	0	0	0	0	0	0	0	0	0	0	0	0	0	0	0	1	0	1	0	0	0	0	0	0	0	0	0	0	0	0	0	0	0	0	0
OsR498G0100930100.01	0	0	0	0	0	0	0	0	0	0	0	0	0	0	0	0	0	0	0	0	0	0	0	0	0	0	0	0	0	0	0	0	0	0	0	0
OsR498G0100930500.01	243	239	370	237	324	361	330	444	269	291	258	394	295	326	313	285	361	280	379	271	279	250	199	226	110	211	240	358	474	249	258	318	565	286	271	242
OsR498G0100930700.01	130	124	49	152	121	54	111	199	55	121	132	29	455	45	63	270	1356	207	165	65	68	165	186	137	504	998	164	78	49	143	69	194	25	94	57	113
OsR498G0100931500.01	0	0	0	1	0	0	0	1	0	0	0	0	1	1	0	5	1	0	0	0	0	0	1	0	0	0	0	0	0	0	0	0	0	0	0	0
OsR498G0100931900.01	0	0	0	0	0	0	0	0	0	0	0	0	0	0	0	0	0	0	0	0	0	0	0	0	0	0	0	0	0	0	0	0	0	0	0	0
OsR498G0100933000.01	0	0	0	0	0	0	0	0	0	0	0	0	0	0	0	0	0	0	0	0	0	0	0	0	0	0	0	0	0	0	0	0	0	0	0	0
OsR498G0100933100.01	668	678	1160	978	810	1416	924	917	1126	688	766	835	880	816	1406	1030	1196	1475	740	767	869	862	694	902	973	957	1659	687	664	902	850	693	902	870	936	896
OsR498G0100934200.01	893	1187	156	1101	1772	450	791	1576	415	869	875	394	767	165	737	1057	439	574	1317	1197	841	1471	868	683	604	300	353	748	512	617	613	936	405	669	322	628
OsR498G0100935200.01	985	1015	615	1391	1718	1015	758	1505	825	1157	1023	896	1382	605	949	1616	1506	746	1176	1403	1387	1411	1575	1538	1144	1515	664	1131	1005	1224	1353	1270	1142	1682	1270	1471
OsR498G0100935300.01	3291	3229	7571	3224	4172	6555	1397	3150	4450	3815	3594	7489	1831	5776	3149	2651	2280	1436	3817	3911	6043	2922	2372	6285	1467	2129	3330	3726	4193	6129	5122	3647	5945	4518	6732	4676
OsR498G0100935500.01	3	4	0	0	2	6	1	2	2	6	8	5	1	3	6	2	2	2	3	1	1	4	0	1	7	1	10	2	0	0	0	0	0	0	0	0
OsR498G0100937400.01	8	10	0	12	12	2	5	17	3	1	15	1	4	1	5	12	3	12	4	6	4	9	4	2	4	1	7	0	0	0	0	0	0	0	0	0
OsR498G0100937800.01	0	0	0	0	0	0	0	0	0	0	0	0	0	0	0	0	0	0	0	0	0	0	0	0	0	0	0	0	0	0	0	0	0	0	0	0
OsR498G0100938100.01	0	0	0	0	0	0	0	0	0	0	0	0	0	0	0	0	0	0	0	0	0	0	0	0	0	0	0	0	0	0	0	0	0	0	0	0
OsR498G0100940200.01	264	330	209	416	603	322	455	630	315	277	318	192	517	167	471	700	786	775	345	343	300	690	473	456	531	501	714	1847	1435	1562	2236	2092	1127	2755	1763	2353
OsR498G0100940400.01	28	19	7	25	17	8	40	28	20	12	25	4	35	15	15	39	63	46	24	32	7	42	34	13	33	46	56	23	37	29	21	40	9	40	23	35
OsR498G0100940800.01	64	69	29	65	109	51	98	115	101	55	57	24	134	63	47	172	232	266	66	100	52	129	68	42	151	146	227	124	149	89	125	85	77	148	76	214
OsR498G0100941400.01	60	66	143	94	87	98	62	84	106	56	89	106	81	97	114	112	101	100	80	86	85	78	63	85	73	121	112	219	175	137	195	164	138	253	192	220
OsR498G0100941900.01	0	0	0	0	0	0	0	1	1	1	1	0	0	0	0	1	0	0	0	1	0	0	0	0	0	2	1	0	0	1	0	0	0	0	4	0
OsR498G0100942400.01	29	27	42	59	54	48	24	55	25	38	45	25	65	53	33	45	76	40	32	39	19	33	43	21	49	102	48	39	53	39	46	39	51	59	38	77
OsR498G0100942600.01	50	78	117	72	90	106	62	83	80	60	75	80	131	75	83	93	128	112	54	81	48	86	63	84	73	123	89	69	69	72	104	65	74	89	94	104
OsR498G0100942700.01	2	0	0	1	2	0	5	0	0	1	0	0	1	1	1	4	9	5	1	4	5	0	3	4	6	7	8	2	2	6	3	2	1	5	3	6
OsR498G0100943000.01	11024	9557	4692	12478	12258	6755	7030	9275	7941	9527	9447	5306	10620	5069	7377	9958	15280	9251	8956	11012	7177	10060	9095	8956	8070	22199	7767	11464	7954	9531	11089	11369	6181	12927	8533	10796
OsR498G0100944800.01	613	642	746	894	844	900	603	829	708	716	670	702	857	593	784	907	1028	757	715	712	814	781	751	882	781	1057	770	826	719	890	858	856	830	929	988	898
OsR498G0100946200.01	0	0	0	0	0	1	0	0	0	0	0	0	0	0	0	0	0	0	0	0	0	0	0	0	0	0	0	0	0	0	0	0	0	0	0	0
OsR498G0100946400.01	0	0	0	0	0	0	0	0	0	0	0	0	0	0	0	0	0	0	0	0	0	0	0	0	0	0	0	0	0	0	0	0	0	0	0	0
OsR498G0100946600.01	0	0	0	0	0	0	0	0	0	0	0	0	0	0	0	0	0	0	0	0	0	0	0	0	0	0	0	0	0	0	0	0	0	0	0	0
OsR498G0100948400.01	217	175	220	370	250	189	234	342	154	217	187	103	330	201	261	349	517	284	263	234	99	351	346	144	301	647	379	202	192	196	270	235	202	354	306	325
OsR498G0100949000.01	117	144	3	117	75	28	52	31	16	96	156	7	12	15	34	28	8	49	81	131	25	49	39	28	28	2	38	36	46	33	45	23	19	26	29	32
OsR498G0100949500.01	366	272	267	407	333	326	240	462	207	397	366	233	244	234	287	331	350	331	315	360	202	356	279	285	264	233	343	246	289	231	319	262	228	325	295	280
OsR498G0100949800.01	544	534	340	722	1056	441	406	722	388	506	635	304	877	560	581	850	915	513	533	714	511	880	811	435	638	1025	589	425	325	350	390	571	492	656	332	601
OsR498G0160488600.01	4	8	1	10	5	1	10	6	2	2	7	1	6	6	1	6	9	3	10	8	2	4	5	4	3	7	7	5	3	3	5	1	8	7	2	7
OsR498G0100950400.01	0	0	0	0	0	0	0	0	0	0	0	0	0	0	0	0	0	0	0	0	0	0	0	0	0	0	0	0	0	0	0	0	0	0	0	0
OsR498G0100951200.01	0	0	0	0	0	0	0	0	0	0	0	0	0	0	0	0	0	0	0	0	0	0	0	0	0	0	0	0	0	0	0	0	0	0	0	0
OsR498G0100952300.01	123	178	64	168	187	87	86	234	83	178	198	91	222	105	173	119	189	115	208	228	167	154	130	148	75	274	89	188	185	231	202	251	212	194	169	241
OsR498G0100952600.01	10	23	18	29	38	22	23	56	12	28	18	15	52	16	33	40	36	32	29	27	32	27	47	26	19	42	10	11	12	6	20	20	9	16	16	13
OsR498G0100952700.01	893	934	1523	1356	1279	1601	734	1146	1142	883	1052	1637	838	1272	1393	1048	797	1085	975	1046	1318	934	873	1588	888	869	1141	1119	995	1388	1132	1123	1594	1326	1390	1457
OsR498G0100953000.01	802	737	1292	821	1070	1184	790	861	995	718	715	1175	833	861	1196	1017	1159	1127	844	887	1319	833	793	1181	941	1121	1185	40	38	38	42	53	43	51	36	36
OsR498G0100953300.01	51	32	37	86	41	59	70	47	169	59	32	29	44	96	130	95	67	151	16	35	82	44	33	30	104	51	130	13	13	4	2	1	22	14	3	24
OsR498G0100953600.01	7	7	26	8	17	12	8	6	10	16	10	16	15	5	21	17	13	20	7	7	14	14	10	6	6	15	16	10	12	12	11	18	7	12	17	19
OsR498G0100954400.01	19	11	0	13	14	10	12	18	18	12	21	3	22	16	10	32	21	18	13	3	2	19	17	2	15	23	26	57	49	69	63	27	32	44	39	54
OsR498G0100955400.01	1	0	0	0	0	0	0	0	0	0	0	0	0	0	0	0	2	0	0	0	0	0	2	0	1	1	0	4	5	0	0	2	1	7	0	4
OsR498G0100955500.01	0	0	0	0	0	0	0	0	0	0	0	0	0	0	0	0	0	0	0	0	0	0	0	0	0	0	0	0	0	0	0	2	0	0	0	0
OsR498G0100955800.01	0	0	0	0	0	0	0	0	0	0	0	0	0	0	0	0	0	0	0	0	0	0	0	0	0	0	0	32	12	23	19	12	7	24	16	32
OsR498G0100955900.01	0	0	0	0	0	0	0	0	0	0	0	0	0	0	0	0	0	0	0	0	0	0	0	0	0	0	0	0	0	0	0	0	0	0	0	0
OsR498G0100956300.01	0	2	1	5	0	0	3	1	3	1	4	4	0	4	0	4	3	1	0	2	1	0	1	1	0	15	0	0	0	0	0	0	0	0	0	0
OsR498G0100956600.01	0	0	0	0	0	0	0	0	0	0	0	0	0	0	0	0	0	0	0	0	0	0	0	0	0	0	0	0	0	0	0	0	0	0	0	0
OsR498G0100956900.01	242	138	133	248	146	193	189	282	319	152	129	66	139	167	136	231	185	344	75	187	200	222	77	102	165	97	388	128	115	95	123	63	46	142	242	258
OsR498G0100957100.01	24	22	77	21	16	49	12	10	46	37	42	54	7	48	58	8	1	9	21	37	55	13	5	98	3	4	24	36	40	38	59	5	25	18	78	21
OsR498G0100957400.01	18	6	6	28	5	18	16	4	28	13	7	7	20	28	32	14	28	19	16	20	9	19	12	8	22	27	43	2	11	4	13	19	9	6	14	31
OsR498G0100957900.01	0	0	0	0	0	0	0	0	0	0	0	0	0	0	0	0	0	0	0	0	0	0	0	0	0	0	0	0	0	0	0	0	0	0	0	0
OsR498G0100958900.01	0	0	0	0	0	0	0	0	0	0	0	0	0	0	0	0	0	0	0	0	0	0	0	0	0	0	0	0	0	0	0	0	0	0	0	0
OsR498G0100959600.01	106	51	28	74	51	40	68	71	46	131	54	18	128	76	54	101	232	134	65	30	71	49	87	37	111	128	116	30	83	59	52	126	61	79	47	91
OsR498G0100959800.01	1079	931	724	1460	1615	913	860	1202	830	1281	1056	716	1690	659	941	1527	1316	826	1370	1346	1243	1558	1715	1194	1298	1652	876	1272	1089	1085	1418	1549	1165	1792	1270	1296
OsR498G0100960200.01	2156	2105	3246	3024	2254	3830	1818	2109	3403	2457	2347	3684	1833	3560	3273	1973	2221	2518	2294	2370	2764	2098	1868	3461	1906	1907	3177	2371	2219	2950	2490	1962	3572	2702	3013	2576
OsR498G0100960400.01	6	3	6	6	4	7	3	9	4	5	5	11	5	8	14	10	2	2	2	8	6	4	3	12	1	4	5	4	1	8	5	9	5	5	3	4
OsR498G0100961200.01	757	719	412	1072	1467	646	809	952	692	850	849	418	1210	446	752	1251	1098	803	834	1034	795	1117	1238	828	1006	1087	746	1024	880	931	1131	1201	1115	1392	1131	1234
OsR498G0100961700.01	0	0	0	0	0	0	0	0	0	0	0	0	0	0	0	0	0	0	0	0	0	0	0	0	0	0	0	0	0	0	0	0	0	0	0	0
OsR498G0100962000.01	0	0	0	0	0	0	0	0	0	0	0	0	0	0	0	0	0	0	0	0	0	0	0	0	0	0	0	0	0	0	0	0	0	0	0	0
OsR498G0100962700.01	2270	2296	1914	3149	2567	2719	2086	1894	2391	2198	2101	2224	2518	2916	2528	2318	2787	2385	2596	2576	2866	2219	1868	2420	2321	2275	2946	2691	2232	2899	2763	2355	3517	2903	2660	2907
OsR498G0100964000.01	2464	2188	4625	2827	2069	3776	1270	2320	2809	2269	2128	5025	1327	4188	2613	1670	1376	1778	2345	2398	2628	2058	1541	2747	1167	1421	2213	2395	1837	2409	1821	1831	2927	2149	2154	2269
OsR498G0100964300.01	183	259	109	281	512	94	169	881	192	214	193	97	449	78	242	543	482	324	432	265	148	533	528	260	330	700	101	247	332	220	324	630	132	514	302	469
OsR498G0100965500.01	13	15	118	22	6	104	14	0	183	25	36	124	4	110	126	3	0	6	7	25	67	2	0	83	0	0	84	18	40	23	22	0	59	0	119	3
OsR498G0100966100.01	4	8	4	11	10	0	17	11	3	3	6	0	24	3	8	33	36	19	16	8	1	7	2	0	29	58	5	6	8	2	10	8	2	10	4	9
OsR498G0100966900.01	21	18	21	31	53	6	29	43	8	37	41	61	197	20	7	46	143	44	30	40	73	28	19	46	36	94	25	29	46	4	19	73	53	127	111	62
OsR498G0100968000.01	5985	5272	6166	7266	6045	7181	5015	5585	6735	5924	6084	6377	5766	7047	6744	6252	6290	7779	5860	6151	6189	6391	5412	6871	5799	5276	8733	5675	5232	6156	5334	5561	7287	6409	6570	6848
OsR498G0100968500.01	4	5	13	2	2	6	0	4	3	5	3	8	4	12	1	8	2	1	3	1	0	0	1	3	0	0	0	0	3	2	0	2	5	3	2	2
OsR498G0100968800.01	2	2	0	1	3	1	1	2	3	5	1	0	2	0	0	3	2	0	0	3	2	3	0	1	0	0	1	0	2	2	1	0	0	2	0	3
OsR498G0100969300.01	0	0	0	0	0	0	0	0	0	0	0	0	0	1	0	0	0	0	1	0	0	0	1	0	0	0	0	0	0	1	0	0	0	0	0	0
OsR498G0100969800.01	562	518	233	793	235	255	417	297	441	1119	347	376	395	420	916	558	462	1178	641	334	644	355	990	163	479	337	380	27	24	36	31	96	87	31	10	82
OsR498G0100970100.01	0	0	0	1	0	0	0	0	0	0	0	0	0	0	0	0	0	0	0	0	0	0	0	0	0	0	0	0	0	0	0	0	0	0	0	0
OsR498G0100970600.01	595	452	93	599	257	146	358	463	113	564	414	106	556	372	282	424	723	256	617	261	114	498	760	75	253	462	306	350	247	178	166	324	353	326	202	234
OsR498G0100971200.01	14	13	3	26	2	4	3	5	3	22	7	4	9	17	12	3	8	5	12	13	10	13	13	8	6	17	6	12	11	4	7	8	6	5	1	6
OsR498G0100971400.01	157	138	19	217	132	139	70	266	34	274	205	75	74	31	83	121	35	71	70	213	65	265	68	46	45	7	60	203	168	65	296	86	168	175	180	99
OsR498G0100971500.01	1	0	1	0	3	1	1	2	0	1	0	0	2	0	1	0	0	0	1	1	0	0	0	0	1	0	0	0	4	0	1	0	0	0	1	0
OsR498G0100972400.01	41	12	15	39	8	34	26	14	33	164	37	76	11	30	29	45	34	52	12	14	15	24	65	5	19	20	22	0	0	0	0	0	0	0	0	0
OsR498G0100974400.01	218	157	86	246	260	189	178	332	106	169	137	92	199	32	263	460	182	371	117	187	145	306	117	105	311	200	353	214	212	333	253	344	254	249	129	262
OsR498G0100975300.01	0	0	0	0	0	0	0	0	0	1	0	0	1	0	0	0	0	0	0	0	0	0	0	0	0	1	0	0	4	3	0	1	0	0	2	6
OsR498G0100975500.01	12	1	3	0	0	1	0	3	1	12	3	1	3	5	4	3	6	3	0	2	5	1	0	1	2	2	4	4	0	1	3	1	0	1	0	6
OsR498G0100976500.01	0	0	0	0	0	0	0	0	0	0	0	0	0	0	0	0	0	0	0	0	0	0	0	0	0	0	0	0	0	0	0	0	0	0	0	0
OsR498G0100977700.01	106	99	107	177	178	149	156	183	74	108	88	98	204	97	169	215	275	210	117	108	74	133	141	122	187	265	200	8	1	2	5	3	6	5	7	8
OsR498G0100978100.01	3	3	3	4	3	2	2	0	0	5	2	1	5	2	8	5	7	3	3	2	1	2	0	1	3	0	2	42	55	25	34	47	31	42	26	33
OsR498G0100978400.01	1	2	1	0	0	0	5	1	1	0	0	0	1	0	0	0	7	2	2	0	0	0	2	2	7	7	0	1	0	1	1	22	0	7	2	8
OsR498G0100979000.01	1777	1652	3368	1652	2012	2442	911	2053	1947	1887	1704	3525	1155	2130	1797	1557	1596	1184	1928	1841	2628	1420	1208	3011	1128	1470	1292	2009	1957	3317	2494	1867	2062	2143	2968	2030
OsR498G0100979200.01	0	0	0	0	0	0	0	0	0	0	0	0	0	0	0	0	1	0	0	0	0	0	0	0	0	0	0	0	0	0	0	0	0	0	0	0
OsR498G0100979300.01	4	8	18	4	6	2	1	18	3	9	13	0	0	0	8	3	0	3	2	8	3	3	0	2	1	0	2	3	5	1	3	0	1	2	6	0
OsR498G0100979700.01	0	0	0	0	0	0	0	0	0	0	1	0	0	0	0	0	0	0	0	0	0	0	0	0	0	0	0	0	0	0	0	0	0	0	0	0
OsR498G0100980700.01	21	7	17	9	75	5	8	9	2	11	18	4	84	0	48	126	22	38	1	13	17	43	20	1	52	90	43	15	19	13	17	19	9	11	14	10
OsR498G0100981200.01	63	50	140	86	96	162	43	62	97	51	96	138	35	117	124	66	65	44	75	85	98	57	64	108	48	64	62	63	90	109	95	47	80	80	132	103
OsR498G0100982800.01	1	0	1	11	0	1	1	0	3	1	2	1	0	1	1	0	0	0	0	0	0	1	3	0	0	6	0	1	0	1	0	0	3	0	0	1
OsR498G0100983700.01	0	0	0	1	1	0	2	0	0	0	0	0	4	1	0	0	0	0	0	0	0	0	2	0	3	0	0	0	3	0	0	1	1	0	2	13
OsR498G0100984100.01	236	272	619	324	350	614	301	356	667	289	342	534	233	228	627	346	294	421	371	341	579	333	261	505	322	342	364	333	366	579	496	254	265	330	492	340
OsR498G0100984500.01	459	372	470	506	524	560	743	520	692	487	392	407	851	752	521	769	1000	993	643	416	432	583	577	459	868	933	894	408	445	385	461	522	548	707	519	672
OsR498G0100984800.01	916	968	2367	809	1180	1798	515	981	1141	984	997	2674	546	1339	1156	1060	935	663	1120	1049	2023	765	641	2056	715	1084	866	991	1049	1940	1333	952	1093	1333	1777	1329
OsR498G0100985200.01	581	608	973	778	677	1293	638	617	847	593	654	1047	613	887	1067	791	879	982	652	660	778	645	609	931	699	621	1191	591	594	737	687	676	944	702	880	727
OsR498G0100985300.01	3498	2933	2021	3643	2636	2513	2072	1826	2766	3438	3342	2485	2332	2722	2656	1791	1516	2465	2620	3331	2698	2621	1446	2784	1944	1612	2794	2506	2265	2142	2104	1530	2793	2373	1736	2182
OsR498G0100985700.01	0	5	5	2	1	8	0	3	11	6	3	6	2	3	2	0	2	1	1	7	10	4	1	9	1	3	5	8	5	6	8	5	6	1	6	6
OsR498G0100988400.01	1	0	0	2	0	0	1	0	0	1	1	0	0	1	0	0	0	0	0	0	0	3	1	0	0	0	0	0	0	0	0	0	0	0	0	3
OsR498G0100989200.01	615	579	596	591	512	560	214	309	608	398	575	401	414	330	769	334	423	317	424	589	383	624	333	318	286	558	381	972	732	963	741	603	642	869	590	664
OsR498G0100990200.01	14	14	6	35	16	32	33	58	48	26	28	19	20	25	42	42	37	126	11	23	40	24	12	16	35	17	40	14	25	43	28	18	16	29	37	68
OsR498G0100990300.01	0	0	0	0	0	1	1	0	0	9	4	32	6	27	1	6	6	0	6	0	0	3	3	7	1	2	0	0	0	0	0	0	0	0	0	0
OsR498G0100990800.01	1368	1202	1545	1980	1410	1857	1511	1402	1641	1365	1190	1445	1480	2019	1579	1647	1765	1758	1717	1437	1259	1247	1431	1369	1519	1835	1937	1351	1060	1255	1273	1258	1631	1563	1398	1571
OsR498G0100990900.01	902	880	808	1050	807	865	568	761	895	973	979	1003	454	889	856	598	439	646	975	906	1084	719	588	1080	447	424	852	718	713	894	774	617	852	796	776	831
OsR498G0100991200.01	0	0	0	0	0	0	1	0	0	0	0	0	14	0	0	1	3	3	0	0	0	0	3	0	1	0	0	0	0	0	0	0	0	0	0	0
OsR498G0100992000.01	284	181	105	518	835	152	1058	636	313	382	100	218	7718	113	379	1834	1939	5545	1137	272	333	343	2016	171	2325	940	50	215	54	198	98	936	297	424	45	547
OsR498G0100992100.01	0	0	0	1	1	0	0	0	0	0	0	0	3	0	0	0	0	2	0	0	0	0	0	0	0	0	0	0	0	0	0	0	0	0	0	0
OsR498G0100992500.01	252	175	74	340	266	217	86	206	185	19	41	3	160	14	39	64	173	121	221	0	14	141	97	62	236	166	25	4	0	2	0	1	0	1	1	0
OsR498G0100992900.01	1	4	5	1	6	1	4	8	3	2	5	5	3	2	6	3	6	3	1	7	5	3	2	3	0	3	4	6	8	0	5	3	8	2	15	2
OsR498G0100993100.01	1	1	14	0	1	13	0	1	9	1	5	2	0	5	4	1	0	1	0	0	4	0	1	4	0	0	4	2	0	2	0	4	3	2	0	1
OsR498G0100993500.01	150	102	111	186	149	153	126	173	118	124	148	90	142	74	117	169	191	183	129	129	107	177	123	142	114	115	183	115	75	104	98	87	82	113	138	108
OsR498G0100995000.01	0	0	0	0	0	0	0	0	0	0	0	0	0	0	0	0	0	0	0	0	0	0	0	0	0	0	0	0	0	0	0	0	0	0	0	0
OsR498G0100995400.01	0	0	0	0	0	0	0	0	0	0	0	0	0	0	0	0	0	0	0	0	0	0	0	0	0	0	0	0	0	0	0	0	0	0	0	0
OsR498G0100995500.01	0	0	0	0	0	0	0	0	0	0	0	0	0	0	0	0	0	0	0	0	0	0	0	0	0	0	0	0	0	0	0	0	0	0	0	0
OsR498G0100996100.01	210	226	77	205	148	77	244	92	89	192	270	87	181	104	335	308	353	590	303	406	24	206	227	5	179	184	65	81	144	198	172	232	137	124	96	581
OsR498G0100996400.01	0	2	0	2	1	0	0	3	0	0	0	1	4	2	0	2	0	1	4	5	2	2	0	3	0	1	0	0	0	0	2	2	2	3	0	1
OsR498G0100996600.01	119	189	58	216	69	102	54	113	70	85	202	67	56	93	122	222	64	132	72	97	87	127	38	133	192	30	101	107	59	79	99	63	94	66	135	74
OsR498G0100996900.01	0	0	0	0	0	0	0	0	0	0	0	0	0	0	0	0	0	0	0	0	0	0	0	0	0	0	0	0	0	0	0	0	0	0	0	0
OsR498G0100997400.01	205	103	116	294	66	241	111	224	378	252	203	140	160	302	324	512	345	469	180	292	108	451	132	64	199	215	255	123	315	843	456	410	262	375	140	1209
OsR498G0100997800.01	0	0	0	0	0	0	0	0	0	0	0	0	0	0	0	0	0	0	0	0	0	0	0	0	0	0	0	0	0	0	0	0	0	0	0	0
OsR498G0100998200.01	0	0	0	0	0	0	0	0	0	0	0	0	0	0	0	0	0	0	0	0	0	0	0	0	0	0	0	0	0	0	0	0	0	0	0	0
OsR498G0100998700.01	0	0	0	0	0	0	0	0	0	0	0	0	0	0	0	0	0	0	0	0	0	0	0	0	0	0	0	0	0	0	0	0	0	0	0	0
OsR498G0100999600.01	270	286	446	362	374	363	241	430	304	366	350	306	322	309	316	379	360	401	319	375	327	312	256	314	293	357	372	302	308	350	337	314	344	345	470	404
OsR498G0101000100.01	170	176	172	261	389	412	244	290	272	220	199	218	424	182	379	439	479	335	248	315	392	352	362	377	432	506	253	235	236	278	308	268	303	328	345	352
OsR498G0101000600.01	3	1	0	0	0	0	0	3	0	0	1	0	0	0	0	1	0	0	0	0	1	0	1	0	0	0	0	0	1	0	4	0	0	1	0	0
OsR498G0101000700.01	0	0	0	0	0	0	0	0	0	0	0	0	0	0	0	0	0	0	0	0	0	0	0	0	0	0	0	0	0	0	1	0	0	0	0	0
OsR498G0101001000.01	4	5	5	15	7	18	9	8	6	5	4	2	12	6	8	5	7	7	7	8	7	6	4	6	3	17	4	9	4	8	16	9	12	8	7	14
OsR498G0101002300.01	1	2	0	6	6	4	1	0	4	3	1	0	11	3	2	7	12	7	3	9	1	7	1	1	4	68	15	4	2	0	1	2	6	3	1	0
OsR498G0101002800.01	4	0	0	2	3	1	1	2	1	1	5	3	0	0	1	6	0	5	1	1	1	0	2	0	2	0	1	3	3	0	2	2	0	4	0	1
OsR498G0101003000.01	1	1	0	5	0	0	1	0	0	0	0	0	0	0	2	1	0	0	1	0	1	5	0	0	1	1	0	1	0	2	0	0	0	1	0	2
OsR498G0101003100.01	0	0	0	0	1	0	1	0	0	0	0	0	0	0	0	0	0	0	0	0	0	0	0	0	0	6	0	0	0	0	0	0	0	1	0	0
OsR498G0101004100.01	2393	2277	2526	2938	1557	1831	2347	1346	4143	2714	1579	11393	2124	2196	2372	2425	1810	4240	2542	2540	12364	1784	2704	3795	2223	1628	2543	2693	1989	3297	2394	2622	3852	2726	1946	4339
OsR498G0101004300.01	493	448	613	720	577	490	420	545	376	317	404	454	396	403	506	488	342	540	404	520	345	394	417	287	378	458	491	372	263	270	219	332	335	300	281	360
OsR498G0101005100.01	132	179	204	181	180	284	138	147	262	120	162	261	120	118	257	157	139	251	147	157	304	151	138	224	140	121	185	142	134	279	209	186	140	182	167	174
OsR498G0101005400.01	0	0	0	0	0	1	0	0	0	1	0	0	0	0	0	0	1	0	0	0	0	0	0	0	0	0	0	0	0	0	0	0	0	0	0	0
OsR498G0101005700.01	3	1	1	2	0	0	1	4	3	0	0	0	1	5	0	0	1	4	0	0	1	0	1	2	1	0	0	2	1	0	0	2	7	1	0	2
OsR498G0101007700.01	2001	1838	4692	2379	2672	7120	4085	2388	8412	2233	1987	7259	3532	1454	10036	5096	3525	9655	3794	2197	12495	2077	2692	7953	3365	5041	2856	1501	1682	4797	3494	2930	1894	3166	3375	3329
OsR498G0101009400.01	3	0	0	0	0	0	0	2	0	0	0	0	0	0	0	0	0	0	0	0	0	0	0	0	0	2	0	0	0	0	0	0	0	0	0	0
OsR498G0101010400.01	30	54	32	94	36	62	28	26	73	50	53	52	109	51	148	27	134	55	48	47	57	17	13	66	73	1	45	31	36	71	54	15	60	24	54	32
OsR498G0101011200.01	0	0	0	0	0	0	0	0	0	0	0	0	0	0	0	0	0	0	0	0	0	0	0	0	0	0	0	0	0	0	0	0	0	0	0	0
OsR498G0101014500.01	0	0	0	0	0	0	0	0	0	0	0	0	0	2	0	0	0	0	0	0	0	0	0	0	0	0	0	0	0	0	0	0	0	0	0	0
OsR498G0101019200.01	0	0	0	0	0	0	0	2	0	0	0	0	0	0	0	0	0	0	0	0	0	0	0	0	0	0	0	0	0	0	0	0	0	0	0	0
OsR498G0101019400.01	81	64	97	178	118	147	142	57	153	30	38	46	6	53	82	7	4	32	60	64	50	42	38	96	42	28	136	36	35	36	98	3	44	70	129	47
OsR498G0101021000.01	187	99	151	139	260	102	155	402	110	61	81	73	214	108	140	407	250	254	196	136	147	334	268	117	321	267	192	75	79	128	106	236	112	176	244	172
OsR498G0101021700.01	0	0	0	0	0	0	0	0	0	3	0	0	0	0	0	0	0	0	0	0	0	0	0	0	0	0	0	0	0	0	0	0	0	0	0	0
OsR498G0101022400.01	300	437	508	482	437	507	294	457	434	437	602	575	150	287	525	308	81	269	375	530	364	463	156	585	155	59	513	418	496	431	598	285	358	368	652	310
OsR498G0101023100.01	1741	1658	2532	2325	2192	2917	1808	1941	2671	1968	2000	2708	1975	2489	3221	2583	2406	3453	1722	2252	2782	2102	1732	2670	2202	1974	3530	2308	1983	2997	2388	2162	2773	2813	2733	3198
OsR498G0101023400.01	6	2	0	6	12	0	2	5	6	4	1	5	5	1	4	9	11	3	2	5	4	7	7	3	0	7	2	2	2	2	1	11	5	8	6	6
OsR498G0101024000.01	0	0	0	0	2	1	2	0	0	0	0	1	3	0	0	1	1	0	0	0	0	0	3	0	0	0	1	0	7	0	5	7	0	8	2	3
OsR498G0101025500.01	80	27	40	130	26	85	99	53	198	91	51	33	45	92	123	101	63	190	36	42	161	47	18	57	149	58	117	9	11	35	25	28	22	27	46	228
OsR498G0101026700.01	556	79	183	439	166	489	461	252	905	496	409	187	431	466	317	737	329	656	303	334	818	369	179	221	418	431	512	82	193	553	211	465	296	279	426	1281
OsR498G0101027500.01	2	2	6	6	1	4	0	4	0	1	4	0	3	0	5	4	2	4	2	2	2	2	2	0	2	5	1	1	0	0	1	1	0	0	0	3
OsR498G0101028200.01	0	0	0	0	0	0	0	0	0	0	0	0	0	0	0	0	0	0	0	0	0	0	0	0	0	0	0	0	0	0	0	0	0	0	0	0
OsR498G0101029200.01	280	189	290	266	236	202	217	325	239	268	244	188	297	323	273	282	428	449	303	215	200	350	302	200	344	334	324	217	227	222	219	234	279	256	202	245
OsR498G0101029400.01	43	30	50	38	35	30	24	45	32	30	30	31	47	44	32	40	55	68	34	27	19	36	37	35	41	42	37	39	28	32	31	27	24	42	33	44
OsR498G0101029600.01	78	75	157	104	126	119	115	152	149	150	113	127	125	138	142	151	193	213	144	93	128	126	145	113	146	168	141	98	96	115	83	132	168	108	100	141
OsR498G0101029700.01	396	292	481	257	258	317	186	317	365	363	280	510	332	486	349	285	405	291	344	258	407	298	310	310	244	339	293	385	412	706	423	399	616	431	348	428
OsR498G0101029900.01	119	92	137	184	162	177	172	150	143	131	117	116	214	179	160	222	294	230	122	103	110	151	189	156	247	359	287	116	111	151	145	133	143	171	137	221
OsR498G0101030100.01	14	32	19	21	12	14	11	26	17	25	20	15	23	26	22	42	44	26	24	35	28	38	37	23	51	46	69	81	47	43	47	65	56	85	52	103
OsR498G0101031000.01	573	408	477	616	923	509	477	741	402	584	543	488	456	333	536	605	441	492	545	671	526	804	505	537	355	325	480	564	534	652	586	666	601	663	618	614
OsR498G0101031900.01	0	0	0	0	0	0	0	0	0	0	0	0	0	0	0	0	0	0	0	0	0	0	0	0	0	0	0	0	0	0	0	0	0	0	0	0
OsR498G0101032500.01	0	0	0	0	0	0	0	0	0	0	0	0	0	0	0	0	0	0	0	0	0	0	0	0	0	0	0	0	0	0	0	0	0	0	0	0
OsR498G0101034000.01	15	5	8	25	3	14	19	1	4	5	4	3	34	13	25	8	7	19	2	3	0	10	6	3	8	35	18	144	114	110	158	92	118	159	147	118
OsR498G0101034200.01	6	5	8	21	2	11	20	0	8	7	4	1	19	8	13	10	4	16	4	1	2	1	12	4	4	20	21	5	3	0	7	5	5	7	4	2
OsR498G0101035300.01	442	454	911	586	659	1001	435	597	734	494	516	1080	432	728	829	571	502	543	522	480	938	515	442	909	447	602	759	411	470	657	589	451	524	512	693	513
OsR498G0101039100.01	227	167	135	244	277	179	203	260	173	283	239	133	275	160	209	243	295	229	252	228	171	297	248	186	223	237	189	209	229	226	242	252	218	298	229	241
OsR498G0101039400.01	0	0	0	0	0	0	0	0	0	0	0	0	0	0	0	0	0	0	0	0	0	0	0	0	0	0	0	0	0	0	0	0	0	0	0	0
OsR498G0101040100.01	0	0	0	0	0	1	0	0	0	0	0	0	0	0	0	0	0	0	0	0	0	0	0	0	0	18	0	0	0	0	0	0	0	0	0	0
OsR498G0101040500.01	0	0	0	0	0	0	0	0	0	0	0	0	0	0	0	0	0	0	0	0	0	0	0	0	0	0	0	0	0	0	0	0	0	0	0	0
OsR498G0101040900.01	18	19	20	65	41	132	66	25	73	6	15	23	60	13	26	85	51	26	45	36	38	85	75	102	318	728	96	49	64	78	89	42	67	200	99	130
OsR498G0101041900.01	379	393	598	501	578	730	280	478	521	427	424	739	213	497	627	393	321	343	421	444	588	457	262	611	272	316	412	516	459	570	549	337	435	524	650	391
OsR498G0101042900.01	926	1031	786	1339	1746	1194	1122	1211	851	1067	988	928	2073	936	1150	2057	2011	1304	1280	1276	1566	1526	1673	1083	1925	2073	1092	1135	985	1194	1045	1407	1381	1389	1193	1261
OsR498G0101043400.01	0	0	0	0	0	0	0	0	0	0	0	0	0	0	0	0	0	0	0	3	0	0	0	0	0	0	0	0	0	0	0	0	0	0	0	0
OsR498G0101043600.01	0	0	0	0	0	0	1	0	0	1	2	9	3	10	4	5	1	6	0	0	0	0	0	0	0	0	0	3	2	2	2	8	6	2	7	2
OsR498G0101043700.01	2	4	7	6	4	3	1	4	1	7	2	2	0	2	3	4	11	6	5	3	1	5	4	1	5	4	7	0	2	4	1	3	1	1	1	2
OsR498G0101046100.01	0	0	0	0	0	0	0	0	0	0	0	0	0	0	0	0	0	0	0	0	0	0	0	0	0	0	0	0	0	0	0	0	0	0	0	0
OsR498G0101046700.01	2686	2725	2486	4136	4493	3435	2436	3143	4500	3039	2761	2552	3403	2168	3068	4155	3408	2621	3563	3486	4874	3562	4072	3876	3492	3685	1916	2947	2582	3335	3372	3193	3325	4328	3205	3779
OsR498G0101049400.01	439	410	511	441	315	464	245	362	519	477	410	572	208	449	454	300	227	413	411	431	504	320	241	536	258	212	501	353	355	389	413	286	421	415	481	385
OsR498G0101050600.01	0	0	0	0	0	0	0	0	0	0	0	0	0	0	0	0	0	0	0	0	0	0	0	0	0	0	0	0	0	0	0	0	0	0	0	0
OsR498G0101051700.01	6814	4728	3641	8827	5208	4916	4547	5504	4554	5823	4656	4079	6199	5906	5807	5292	5510	6139	6340	6205	5044	4455	5961	4476	5079	4630	5015	5397	3592	3978	3645	4130	5535	4810	3249	5674
OsR498G0101052000.01	257	253	633	265	230	516	653	265	2016	355	212	449	213	111	1096	1010	351	1285	1263	201	1684	217	442	837	608	360	95	151	224	905	1005	361	82	342	132	295
OsR498G0101052200.01	0	0	0	0	0	0	0	0	0	0	0	0	0	0	0	0	0	0	0	0	0	0	0	0	0	0	0	0	0	0	0	0	0	0	0	0
OsR498G0101052300.01	0	0	0	0	0	0	0	0	0	0	0	0	0	0	0	0	0	0	0	0	0	0	0	0	0	0	0	0	0	0	0	0	0	0	0	0
OsR498G0101053300.01	0	0	0	0	0	0	0	0	0	0	0	0	1	0	0	0	0	0	0	0	0	0	0	0	0	0	0	8	3	62	58	7	17	6	0	6
OsR498G0101054600.01	1025	933	1366	1407	1073	1848	1055	1076	1658	1113	1088	1490	1040	1348	1402	1183	1277	1421	1166	984	1566	1066	919	1659	1077	1121	1641	1000	939	1231	1195	993	1356	1334	1351	1336
OsR498G0101055400.01	97	144	247	223	178	274	203	207	249	152	162	187	136	135	295	230	197	295	141	174	130	206	173	199	235	171	227	173	160	195	240	166	155	181	292	191
OsR498G0101057700.01	0	0	0	0	0	0	0	0	0	0	0	0	0	0	0	0	0	0	0	0	0	0	0	0	0	0	0	0	0	0	0	0	0	0	0	0
OsR498G0101057900.01	160	184	134	231	360	178	150	210	176	185	187	107	254	81	193	325	161	123	191	245	175	325	290	228	240	220	176	170	160	219	253	174	145	197	229	185
OsR498G0101058200.01	973	931	1175	1631	1177	1457	968	1125	1184	972	1093	1481	873	1269	1289	1077	990	1246	1094	1063	1371	1011	965	1492	973	859	1378	1024	883	1139	1094	975	1252	1224	1105	1099
OsR498G0101059100.01	636	705	380	763	1204	608	334	916	518	848	736	602	787	320	582	828	635	534	752	965	677	1049	870	1143	617	726	353	624	768	1083	977	929	702	1073	892	928
OsR498G0101059400.01	267	271	571	401	297	634	255	274	505	336	344	675	278	483	439	333	289	361	276	304	542	284	246	582	243	292	457	287	265	520	358	258	444	388	498	375
OsR498G0101060600.01	1374	1486	844	1982	2489	1285	1226	2081	979	1556	1624	949	2252	941	1250	2151	2130	1398	1579	1898	1618	2388	1953	1682	1570	1865	1132	1747	1624	1894	1964	2046	1545	2394	1932	2207
OsR498G0101060700.01	24529	26135	10832	39252	45932	22442	26150	63346	17272	31407	26199	14451	44620	12176	27171	52054	39693	29597	27688	31018	26786	46273	47428	26552	36136	38526	19172	27584	24797	24935	31479	27374	19215	37280	27185	28916
OsR498G0101061900.01	0	0	0	0	0	0	0	0	0	0	0	0	0	0	0	0	0	0	0	0	0	0	0	0	0	0	0	0	0	0	0	0	0	0	0	0
OsR498G0101063500.01	0	0	0	0	0	0	0	0	0	0	0	0	0	0	0	0	0	0	0	0	0	0	0	0	0	0	0	0	0	0	0	0	0	0	0	0
OsR498G0101064300.01	1059	1008	1705	1417	1274	1820	933	1305	1339	1175	1216	1694	1173	1400	1385	1221	1305	1437	971	1276	1455	1290	1002	1324	1069	1221	1630	1190	1077	1443	1295	1178	1382	1453	1670	1376
OsR498G0101065200.01	2	3	2	3	1	10	0	1	4	3	3	4	0	6	2	4	4	2	1	1	9	2	1	4	3	2	7	1	2	2	0	4	2	0	0	0
OsR498G0101065300.01	45	48	648	23	55	637	35	37	281	33	48	981	48	620	37	43	46	49	45	24	92	35	37	58	13	45	44	29	44	30	21	38	455	35	68	52
OsR498G0101065600.01	259	242	343	277	260	306	232	269	268	231	242	303	213	229	313	284	290	294	266	225	312	265	206	295	187	251	388	280	217	254	283	263	233	264	329	286
OsR498G0101066500.01	0	1	1	0	2	8	0	0	0	0	0	5	0	1	3	0	4	6	1	1	3	0	7	7	1	3	0	0	0	0	0	0	0	0	0	0
OsR498G0101068100.01	0	0	0	0	2	0	0	0	0	0	0	0	0	1	0	0	0	0	0	0	0	0	0	0	0	0	0	0	0	0	0	2	0	0	0	0
OsR498G0101068400.01	1369	1365	639	1885	2496	609	1988	2625	1123	1378	1151	465	2305	695	1012	3774	3819	3026	1910	1367	1002	3070	2609	1164	3507	3978	1501	1531	1441	1322	1973	2660	810	2163	1495	2147
OsR498G0101069000.01	0	0	0	0	0	0	0	0	0	0	0	0	0	1	1	0	0	1	0	0	0	3	0	0	0	1	0	0	0	0	0	0	0	0	0	0
OsR498G0101070200.01	128	177	144	116	175	226	75	226	158	159	192	190	59	88	284	151	70	164	180	174	204	148	79	205	92	88	146	130	191	149	211	113	97	160	215	141
OsR498G0101071600.01	230	136	183	194	114	220	180	139	358	304	157	287	108	332	256	181	173	396	191	125	173	192	124	181	220	66	328	58	70	206	66	80	113	49	78	196
OsR498G0101072200.01	0	0	0	0	0	0	0	0	0	0	0	0	0	0	0	0	0	0	0	0	0	0	0	0	0	0	0	0	0	0	0	0	0	0	0	0
OsR498G0101072300.01	0	0	0	0	0	0	0	0	0	0	0	0	0	0	0	0	0	0	0	0	0	0	0	0	0	0	0	0	0	0	0	0	0	0	0	0
OsR498G0101073300.01	0	0	0	0	1	0	0	0	0	0	0	0	0	0	0	0	0	0	0	0	0	0	0	0	0	0	0	0	0	0	0	0	0	0	0	0
OsR498G0101073900.01	31	24	6	33	28	7	21	54	5	20	23	8	52	5	5	32	40	5	27	23	3	25	46	3	40	27	12	46	70	25	70	72	20	66	44	26
OsR498G0101074200.01	64	88	14	75	139	28	88	101	50	109	98	25	248	28	51	115	206	72	111	84	71	146	156	31	157	126	50	11	9	10	17	3	2	16	10	3
OsR498G0101074900.01	3699	3559	2110	5175	4976	2687	3655	4670	3017	3838	3369	2225	5606	3942	3261	4875	5972	5259	3577	3667	3142	4245	4496	3036	3879	6217	3195	3564	2899	2906	3438	3909	3574	4786	3364	4200
OsR498G0101075200.01	51	54	100	71	85	85	23	65	52	54	30	70	43	50	52	66	58	29	57	67	50	73	65	58	45	109	38	46	46	61	64	62	68	64	88	80
OsR498G0101075800.01	0	0	0	2	0	0	0	1	0	1	0	0	0	0	0	0	0	0	0	0	0	2	0	0	0	0	0	0	0	0	0	0	0	0	0	1
OsR498G0160570200.01	100	230	12	223	123	48	93	132	50	179	197	42	22	22	80	36	9	48	173	215	96	123	19	72	26	8	40	117	87	95	144	80	47	92	47	66
OsR498G0101075900.01	197	194	654	137	277	420	74	157	228	193	220	593	109	359	218	167	157	87	187	239	336	181	124	392	103	131	160	243	271	471	266	222	312	224	368	240
OsR498G0101077500.01	0	0	0	0	0	0	0	0	0	0	0	0	0	0	0	0	0	0	0	0	0	0	0	0	0	0	0	0	0	0	0	0	0	0	0	0
OsR498G0101078100.01	120	126	313	165	147	293	123	141	323	129	128	308	96	207	236	184	163	154	190	133	450	131	104	288	144	157	167	144	141	316	244	165	225	171	233	184
OsR498G0101079200.01	433	409	659	515	462	838	466	475	597	457	457	731	389	642	752	480	551	534	471	473	799	462	354	761	417	497	678	428	369	602	429	369	593	488	599	437
OsR498G0101079400.01	0	0	0	0	0	0	0	0	0	0	0	0	0	0	0	0	0	0	0	0	0	0	0	0	0	0	0	0	0	0	0	0	0	0	0	0
OsR498G0101080000.01	0	0	0	0	0	0	0	0	0	0	0	0	0	0	0	0	0	0	0	0	0	0	0	0	0	0	0	0	0	0	0	0	0	0	0	0
OsR498G0101081900.01	558	446	468	620	591	489	395	590	451	539	477	437	600	518	501	567	574	740	496	515	408	586	412	491	522	468	556	384	342	325	417	344	422	496	472	452
OsR498G0101082100.01	1227	1085	1417	1506	1300	1704	1222	1121	1341	1154	1138	1292	1291	1282	1434	1536	1692	1820	1202	1176	1204	1310	1119	1345	1465	1367	1854	859	939	1092	947	987	1268	1056	1144	1112
OsR498G0101083300.01	0	0	0	0	0	0	0	0	0	0	0	0	0	0	0	0	0	0	0	0	0	0	0	0	0	0	0	0	0	0	0	0	0	0	0	0
OsR498G0101083500.01	0	0	0	0	0	0	0	0	0	0	0	0	0	0	0	0	0	0	0	0	0	0	0	0	0	0	0	0	0	0	0	0	0	0	0	0
OsR498G0101084100.01	1774	1576	684	2256	3327	770	1806	3321	1212	1653	1530	833	3902	740	1762	3206	3195	2245	3251	2289	1335	2343	3374	1174	1818	1986	954	2253	1310	1380	1848	3472	1094	2089	1777	2631
OsR498G0101084700.01	2044	2168	1488	2858	3537	1964	1439	2810	1498	2478	2274	1851	2535	1593	1653	2584	2346	1415	2132	2754	2382	2813	2839	2549	1717	2015	1159	2274	2201	2571	2372	2620	2342	2974	2535	2578
OsR498G0101085300.01	1888	2747	1164	3757	2768	2256	2030	2249	2183	2753	1980	2026	1851	718	2672	2840	1859	3340	3086	3467	3307	2228	1993	2862	2918	1279	1465	2105	1369	3447	2846	2168	1869	2462	1731	2097
OsR498G0101085900.01	833	2088	2586	1454	701	2244	1705	975	3998	1042	992	4454	1885	1859	1435	3311	1424	4627	1758	1044	6696	945	1960	3183	3110	496	463	841	815	1077	1394	1464	2824	913	540	1647
OsR498G0101087100.01	0	0	0	0	0	0	0	0	0	0	0	0	0	0	0	0	0	0	0	0	0	0	0	0	0	0	0	0	0	0	0	0	0	0	0	0
OsR498G0101089100.01	478	1452	288	559	1051	623	1291	1583	892	836	697	949	1298	316	1024	3876	1812	10166	1285	550	1485	950	1620	2960	5382	2772	358	359	280	691	700	1812	797	638	724	1755
OsR498G0101090900.01	1	0	3	1	1	1	3	0	1	1	5	0	0	0	0	2	1	0	0	0	1	1	0	1	0	0	0	0	0	0	1	0	0	0	2	1
OsR498G0101092800.01	21	76	30	48	38	28	24	33	51	64	44	32	25	9	61	45	14	50	64	46	107	12	53	82	39	34	23	41	32	59	84	51	21	49	28	27
OsR498G0101093700.01	0	0	0	0	0	0	0	0	0	0	0	0	0	0	0	0	0	0	0	0	0	0	0	0	0	0	0	0	0	0	0	0	0	0	0	0
OsR498G0101093900.01	0	0	0	0	0	0	0	0	0	0	0	0	0	0	0	0	0	0	0	0	0	0	0	0	0	0	0	0	0	0	0	0	0	0	0	0
OsR498G0101094500.01	216	261	693	308	172	766	211	161	601	244	302	604	80	544	608	206	117	312	247	320	458	167	163	535	195	110	557	282	233	315	326	158	494	302	519	292
OsR498G0101095100.01	0	0	0	0	0	0	0	0	0	0	1	0	0	0	0	0	0	0	0	0	0	0	0	2	0	0	0	0	0	0	1	0	0	0	0	0
OsR498G0101095500.01	5411	3815	5646	5939	4213	6186	6055	3117	7661	4713	4126	4579	5327	5534	5779	8768	6470	7144	6156	5038	5817	3480	5427	3972	7022	6713	8311	5200	4641	4494	4904	4773	6311	6903	6326	7668
OsR498G0101096000.01	149	125	51	167	47	29	50	96	82	104	141	412	79	72	64	152	207	165	173	87	244	69	323	120	99	38	125	56	89	161	53	255	46	89	25	43
OsR498G0101096500.01	0	0	0	0	0	2	0	2	0	0	0	0	0	0	0	0	0	0	0	0	0	0	0	0	0	0	0	1	1	0	0	0	0	1	1	1
OsR498G0101097300.01	0	0	0	0	0	0	0	0	0	0	0	0	0	0	0	0	0	0	0	0	0	0	0	0	0	0	0	0	0	0	0	0	0	0	0	0
OsR498G0101097500.01	980	935	1596	1412	1241	2257	925	1034	1590	1095	1078	1799	1171	1666	1973	1265	1165	1678	1065	1035	1636	1103	1005	1688	1068	1228	1753	1120	933	1556	1182	1146	1993	1392	1450	1575
OsR498G0101097800.01	3114	3319	2094	4360	5807	3543	2016	3692	2444	4190	3280	3082	3834	2421	3056	3985	3399	1890	3783	4978	4291	4512	4708	4633	3100	3831	1553	3509	3302	4077	4146	4226	3976	5126	3743	4265
OsR498G0101098100.01	68	61	80	117	108	115	79	102	89	85	84	70	96	79	85	129	157	86	82	97	65	112	100	90	99	115	92	107	81	106	123	109	95	156	103	121
OsR498G0101098400.01	1580	1325	2750	1981	1413	2709	1345	1376	2065	1545	1497	2729	1501	3132	2084	1495	1765	1765	1818	1604	1929	1373	1307	2275	1486	1465	2243	1336	1288	1686	1365	1247	2158	1647	1511	1694
OsR498G0101099000.01	699	666	702	938	1052	1060	1151	907	968	611	574	670	1168	791	1031	1211	1243	1513	830	679	760	893	1023	985	1303	1095	1178	740	667	833	787	750	848	987	815	1071
OsR498G0101099100.01	0	0	0	0	0	0	0	0	0	0	0	0	0	0	0	0	0	0	0	0	0	0	0	0	0	0	0	0	0	0	0	0	0	0	0	0
OsR498G0101099600.01	664	1036	11915	846	1049	18040	6940	1845	13753	1859	789	22852	890	757	26162	9177	1623	28732	6435	889	26515	1059	1023	22397	5769	7202	1354	504	1069	17020	11291	1503	997	1313	3212	1474
OsR498G0101102400.01	2843	1823	585	3940	582	643	2874	475	1426	1678	993	511	6305	4918	2384	1148	2420	2121	4467	1143	1811	653	1877	417	2070	2672	1154	2331	1153	987	631	1418	4219	1212	241	2076
OsR498G0101102600.01	800	940	2116	800	1161	1576	349	1091	894	1039	1019	1750	532	1305	986	737	573	467	1032	1110	1335	869	583	1709	508	733	687	764	885	1246	1091	712	943	859	1391	853
OsR498G0101102800.01	889	913	1555	939	894	1535	582	888	1143	1133	1119	1667	483	1308	1042	660	459	751	939	1069	1203	789	588	1590	511	377	971	865	802	1118	898	662	1154	930	1179	924
OsR498G0101103600.01	325	356	68	413	528	94	277	569	132	262	424	44	653	111	165	563	506	268	232	398	179	585	598	151	475	1023	192	568	435	298	603	689	329	898	542	733
OsR498G0101104100.01	128	158	163	199	249	199	248	192	193	143	121	158	309	172	233	426	344	513	232	162	198	234	284	205	341	421	352	152	152	185	241	192	175	267	248	296
OsR498G0101105500.01	896	903	1677	1214	803	1758	912	815	1372	956	979	1558	841	1717	1194	844	904	1168	982	889	1080	870	748	1267	776	790	1564	971	883	1090	995	830	1561	1081	1320	1098
OsR498G0101105700.01	652	684	1037	782	673	1160	556	685	922	658	697	1016	424	916	970	490	554	617	683	775	949	638	481	1048	510	418	1081	709	665	881	644	491	929	656	908	636
OsR498G0101106700.01	18	22	3	19	142	9	35	148	6	8	1	4	42	1	43	52	9	25	36	29	46	87	27	14	7	7	0	7	3	19	6	29	9	6	1	15
OsR498G0101107300.01	0	0	0	0	0	0	0	0	0	0	0	0	0	0	1	0	0	0	0	0	0	0	0	1	0	0	0	0	0	0	0	0	0	0	0	0
OsR498G0101108400.01	2215	1914	3651	2761	1870	3933	2357	1173	4197	2061	2180	3183	1632	2777	3063	2677	2051	2419	2605	2630	3373	1562	1677	2870	2213	2648	3812	2218	2039	2431	2311	1669	2634	2553	3142	2516
OsR498G0101109600.01	909	682	859	1069	601	906	647	558	871	780	662	795	759	1202	824	655	754	801	889	805	844	518	606	757	578	631	1034	819	723	705	646	588	1179	854	780	865
OsR498G0101110500.01	6007	4057	4719	6533	3315	4838	3443	2140	3708	4465	3784	2961	6375	9167	4283	3584	4417	2743	5540	5216	3483	2637	5449	2833	2664	2776	4263	5132	2954	2321	2410	3369	7219	4417	3669	5358
OsR498G0101111200.01	1036	1116	1011	1140	949	1022	602	896	1041	1164	1325	1053	535	974	862	629	427	608	1013	1257	1333	1049	589	1147	441	366	1016	1095	1057	1308	1132	817	1209	1115	1332	961
OsR498G0101111400.01	556	410	1040	367	683	642	295	579	469	588	564	1123	303	566	475	556	512	360	561	499	744	413	261	866	378	504	461	545	625	988	771	545	499	697	995	710
OsR498G0101111700.01	162	103	3776	69	166	2177	142	201	1408	65	102	3504	84	2931	67	87	123	27	85	85	338	78	46	406	27	43	172	82	56	139	29	13	1278	46	441	82
[truncated: 36,340 more rows]
